# Supplementary material for: Caregiving activities causing occupational low back pain in Japanese social welfare facilities and hospitals
Source: PLoS One. 2026 Feb 13;21(2):e0342979. doi: 10.1371/journal.pone.0342979 (PMC12904439; doi:10.1371/journal.pone.0342979)
Supplement: S1 File — (XLSX) [file pone.0342979.s001.xlsx]

## Sheet: Index
Sheet 1: Data_chi-squared test et al.
ID
Year	2018, 2019
Sex	1) male, 2) female
Age_group	1) < 30 y, 2) 30-39 y, 3) 40-49 y, 4) 50-59 y, 5) ≥60 y
Years_of_experience_group	1) < 1 y, 2) 1-2 y, 3) 3-4 y, 4) 5-9 y, 5) ≥10 y
Absent_days_from_work	day
Absent_days_from_work_group	1) 4-7 days, 2) 8-14 days, 3) 15-30 days, 4) ≥31 days
Day_of_week_of_accident	1) Monday, 2) Tuesday, 3) Wednesday, 4) Thursday, 5) Friday, 6) Saturday, 7) Sunday
Time_of_accident	1) 00:00-02:59, 2) 03:00-05:59, 3) 06:00-08:59, 4) 09:00-11:59, 5) 12:00-14:59, 6) 15:00-17:59, 7) 18:00-20:59, 8) 21:00-23:59
Number_of_workers_involved	1) Solo 2) Two_or_more_workers
Facility_Types	1) social welfare facilities, 2) hospitals
Facility_assistance_types	1) A: transfer assistance in social welfare facilities, 2) B: non-transfer assistance in social welfare facilities, 3) C: ransfer assistance in hospitals, 4) D: non-transfer assistance in hospitals
Caregiving_situations	1) Eating, 2) Bathing, 3) Toileting, 4) Diaper changing, 5) Lying, 6) Sitting, 7) Standing, 8) Walking, 9) Car transportation, 10) Medical support, 11) Childcare, 12) Other situations
Transfer_origin	1) Bed, 2) Wheelchair, 3) Bathtub, 4) Floor, 5) Toilet, 6) Chair, 7) Stretcher, 8) Car, 9) Other
Transfer_destination	1) Bed, 2) Wheelchair, 3) Bathtub, 4) Floor, 5) Toilet, 6) Chair, 7) Stretcher, 8) Car, 9) Other
Sheet 2: Data_correspondence analysis
ID
Facility_assistance_types	1) A: transfer assistance in social welfare facilities, 2) B: non-transfer assistance in social welfare facilities, 3) C: ransfer assistance in hospitals, 4) D: non-transfer assistance in hospitals
Caregiving_situations	1) Eating, 2) Bathing, 3) Toileting, 4) Diaper changing, 5) Lying, 6) Sitting, 7) Standing, 8) Walking, 9) Car transportation, 10) Medical support, 11) Childcare, 12) Other situations
Low_back_pain	number of cases
Sheet 3: Data_cluster analysis
ID	1) A: transfer assistance in social welfare facilities, 2) B: non-transfer assistance in social welfare facilities, 3) C: ransfer assistance in hospitals, 4) D: non-transfer assistance in hospitals, 5) Eating, 6) Bathing, 7) Toileting, 8) Diaper_changing, 9) Lying, 10) Sitting, 11) Standing, 12) Walking, 13) Car_transportation, 14) Medical_support, 15) Childcare, 16) Other situations
x_axis	coordinate
y_axis	coordinate

## Sheet: 1 Data_chi-squared test et al.
ID	Year	Sex	Age_group	Years_of_experience_group	Absent_days_from_work	Absent_days_from_work_group	Day_of_week_of_accident	Time_of_accident	Number_of_workers_involved	Facility_Types	Facility_assistance_types	Caregiving_situations	Transfer_origin	Transfer_destination
1	2018	1	1	4	56	4	5	5	2	1	1	12	1	2
2	2018	1	1	4	7	1	7	3	2	1	1	12	1	2
3	2018	1	1	4	60	4	1	3	1	1	1	12	1	2
4	2018	1	1	1	14	2	6	7	1	1	1	12	1	2
5	2018	1	1	2	30	3	2	3	1	1	1	12	1	2
6	2018	1	1	2	28	3	3	3	1	1	1	12	1	2
7	2018	1	1	3	14	2	7	5	1	1	1	1	1	2
8	2018	1	1	2	8	2	3	3	1	1	1	1	1	2
9	2018	1	1	1	4	1	6	4	2	1	1	2	1	9
10	2018	1	1	1	14	2	2	5	2	1	1	12	2	1
11	2018	1	1	1	8	2	3	3	2	1	1	12	2	1
12	2018	1	1	1	9	2	7	8	1	1	1	12	2	1
13	2018	1	1	2	30	3	1	5	1	1	1	12	2	1
14	2018	1	1	2	10	2	5	7	1	1	1	12	2	1
15	2018	1	1	1	37	4	5	7	1	1	1	12	2	1
16	2018	1	1	1	4	1	5	3	1	1	1	1	2	1
17	2018	1	1	2	30	3	5	4	1	1	1	3	2	5
18	2018	1	1	2	4	1	4	4	1	1	1	3	2	5
19	2018	1	1	3	8	2	3	4	2	1	1	2	3	2
20	2018	1	1	4	14	2	5	4	1	1	1	2	3	6
21	2018	1	1	2	15	3	3	5	1	1	1	12	4	2
22	2018	1	1	1	14	2	3	7	1	1	1	12	4	4
23	2018	1	1	3	7	1	4	4	1	1	1	3	5	2
24	2018	1	1	2	30	3	3	6	1	1	1	12	6	2
25	2018	1	1	2	30	3	4	5	1	1	1	2	6	3
26	2018	1	1	4	14	2	2	4	1	1	1	2	6	6
27	2018	1	1	4	20	3	3	6	1	1	1	12	7	1
28	2018	1	1	3	5	1	1	6	2	1	1	2	7	7
29	2018	1	1	2	9	2	7	5	1	1	1	12	9	1
30	2018	1	1	3	7	1	2	4	1	1	1	2		2
31	2018	1	1	3	7	1	1	6	2	1	1	12		9
32	2018	1	2	5	12	2	4	5	2	1	1	12	1	2
33	2018	1	2	4	7	1	1	3	2	1	1	12	1	2
34	2018	1	2	2	7	1	5	3	2	1	1	12	1	2
35	2018	1	2	4	4	1	1	3	1	1	1	12	1	2
36	2018	1	2	1	14	2	5	3	1	1	1	12	1	2
37	2018	1	2	2	15	3	2	4	1	1	1	12	1	2
38	2018	1	2	1	30	3	1	3	1	1	1	12	1	2
39	2018	1	2	4	90	4	4	3	1	1	1	12	1	2
40	2018	1	2	5	10	2	4	4	1	1	1	12	1	2
41	2018	1	2	4	7	1	2	6	1	1	1	12	1	2
42	2018	1	2	5	49	4	5	3	1	1	1	12	1	2
43	2018	1	2	1	21	3	5	4	1	1	1	12	1	2
44	2018	1	2	2	7	1	5	4	1	1	1	12	1	2
45	2018	1	2	3	5	1	4	5	1	1	1	12	1	2
46	2018	1	2	4	5	1	3	3	1	1	1	12	1	2
47	2018	1	2	1	60	4	1	6	1	1	1	12	1	2
48	2018	1	2	5	8	2	6	4	1	1	1	12	1	2
49	2018	1	2	4	4	1	5	4	1	1	1	12	1	2
50	2018	1	2	1	15	3	7	6	2	1	1	12	1
51	2018	1	2	1	33	4	1	7	2	1	1	12	2	1
52	2018	1	2	2	7	1	6	4	2	1	1	12	2	1
53	2018	1	2	1	11	2	7	4	2	1	1	12	2	1
54	2018	1	2	1	26	3	2	5	1	1	1	12	2	1
55	2018	1	2	4	30	3	5	7	1	1	1	12	2	1
56	2018	1	2	2	12	2	4	4	1	1	1	12	2	1
57	2018	1	2	2	30	3	5	4	1	1	1	12	2	1
58	2018	1	2	2	7	1	7	7	1	1	1	12	2	1
59	2018	1	2	3	12	2	2	7	1	1	1	12	2	1
60	2018	1	2	1	30	3	3	7	1	1	1	12	2	1
61	2018	1	2	4	9	2	5	4	1	1	1	4	2	1
62	2018	1	2	2	21	3	6	3	2	1	1	1	2	1
63	2018	1	2	1	7	1	2	4	1	1	1	1	2	1
64	2018	1	2	4	5	1	2	4	1	1	1	2	2	1
65	2018	1	2	4	14	2	1	3	1	1	1	3	2	5
66	2018	1	2	2	30	3	2	4	1	1	1	3	2	5
67	2018	1	2	2	74	4	1	3	1	1	1	3	2	5
68	2018	1	2	4	4	1	1	6	1	1	1	12	2	6
69	2018	1	2	5	7	1	4	4	2	1	1	2	2	9
70	2018	1	2	1	30	3	1	7	2	1	1	2	3	1
71	2018	1	2	2	10	2	4	5	2	1	1	2	3	1
72	2018	1	2	4	21	3	1	4	1	1	1	2	3	2
73	2018	1	2	3	5	1	5	5	1	1	1	2	3	2
74	2018	1	2	1	7	1	6	6	1	1	1	2	3	6
75	2018	1	2	5	60	4	4	5	1	1	1	2	3	9
76	2018	1	2	4	30	3	6	7	1	1	1	2	3	9
77	2018	1	2	5	11	2	3	6	2	1	1	12	4	2
78	2018	1	2	1	28	3	1	4	2	1	1	12	4	2
79	2018	1	2	4	7	1	2	5	1	1	1	12	4	2
80	2018	1	2	4	6	1	3	7	1	1	1	12	4	2
81	2018	1	2	1	11	2	5	6	1	1	1	12	4	6
82	2018	1	2	2	7	1	2	3	1	1	1	3	5	2
83	2018	1	2	2	9	2	5	6	1	1	1	3	5	2
84	2018	1	2	1	60	4	1	4	1	1	1	2	6	2
85	2018	1	2	5	60	4	3	4	1	1	1	2	9	6
86	2018	1	2	2	7	1	5	5	1	1	1	2		2
87	2018	1	2	1	90	4	4	4	1	1	1	12
88	2018	1	3	1	7	1	6	4	2	1	1	12	1	2
89	2018	1	3	2	120	4	1	3	2	1	1	12	1	2
90	2018	1	3	5	60	4	2	2	1	1	1	12	1	2
91	2018	1	3	1	28	3	7	4	1	1	1	12	1	2
92	2018	1	3	1	7	1	5	3	1	1	1	12	1	2
93	2018	1	3	4	23	3	1	4	1	1	1	12	1	2
94	2018	1	3	1	10	2	7	4	1	1	1	12	1	2
95	2018	1	3	4	8	2	4	3	1	1	1	12	1	2
96	2018	1	3	5	4	1	4	2	1	1	1	12	1	2
97	2018	1	3	4	6	1	3	4	2	1	1	1	1	2
98	2018	1	3	4	5	1	6	3	2	1	1	1	1	2
99	2018	1	3	1	30	3	5	6	1	1	1	1	1	2
100	2018	1	3	2	60	4	2	5	1	1	1	2	1	3
101	2018	1	3	2	7	1	1	4	1	1	1	2	1	3
102	2018	1	3	3	11	2	6	8	1	1	1	3	1	5
103	2018	1	3	5	7	1	2	4	2	1	1	12	1
104	2018	1	3	4	7	1	2	7	1	1	1	12	1
105	2018	1	3	3	5	1	3	4	2	1	1	12	2	1
106	2018	1	3	4	7	1	3	5	2	1	1	12	2	1
107	2018	1	3	5	8	2	2	6	2	1	1	12	2	1
108	2018	1	3	2	28	3	1	7	1	1	1	12	2	1
109	2018	1	3	4	7	1	2	5	1	1	1	12	2	1
110	2018	1	3	2	14	2	5	4	1	1	1	12	2	1
111	2018	1	3	4	90	4	7	5	1	1	1	12	2	1
112	2018	1	3	3	28	3	1	5	1	1	1	12	2	1
113	2018	1	3	5	7	1	5	7	1	1	1	3	2	1
114	2018	1	3	1	6	1	1	3	1	1	1	9	2	2
115	2018	1	3	1	30	3	5	5	1	1	1	3	2	5
116	2018	1	3	2	15	3	1	4	1	1	1	2	2	9
117	2018	1	3	5	9	2	4	5	1	1	1	2	2	9
118	2018	1	3	5	16	3	5	5	1	1	1	2	3	6
119	2018	1	3	4	60	4	1	4	1	1	1	12	4	2
120	2018	1	3	4	7	1	4	8	1	1	1	3	4	2
121	2018	1	3	4	12	2	3	4	2	1	1	12	6	2
122	2018	1	3	2	60	4	4	4	1	1	1	2	7	1
123	2018	1	3	4	7	1	6	4	1	1	1	9		8
124	2018	1	4	4	30	3	6	3	2	1	1	12	1	2
125	2018	1	4	3	10	2	3	4	2	1	1	12	1	2
126	2018	1	4	2	7	1	3	3	1	1	1	12	1	2
127	2018	1	4	2	7	1	6	3	1	1	1	12	1	2
128	2018	1	4	1	13	2	7	5	1	1	1	12	1	2
129	2018	1	4	2	14	2	2	4	1	1	1	2	1	2
130	2018	1	4	2	9	2	5	5	1	1	1	12	2	1
131	2018	1	4	5	23	3	4	5	1	1	1	12	2	1
132	2018	1	4	5	7	1	5	6	1	1	1	12	2	2
133	2018	1	4	1	9	2	3	4	1	1	1	9	4	2
134	2018	1	4	5	30	3	1	4	1	1	1	2
135	2018	1	5	1	30	3	4	3	1	1	1	12	1	2
136	2018	1	5	1	10	2	5	4	1	1	1	12	1	2
137	2018	1	5	1	14	2	2	4	1	1	1	12	1	2
138	2018	1	5	2	21	3	3	6	1	1	1	12	1	2
139	2018	1	5	5	60	4	5	3	1	1	1	3	1	2
140	2018	1	5	1	14	2	2	4	2	1	1	2	1	3
141	2018	1	5	1	6	1	2	5	2	1	1	12	2	1
142	2018	1	5	4	20	3	2	6	1	1	1	12	2	1
143	2018	1	5	4	60	4	1	5	1	1	1	12	2	1
144	2018	1	5	1	30	3	5	7	1	1	1	12	2	4
145	2018	1	5	2	12	2	1	4	1	1	1	9	8	2
146	2018	2	1	2	5	1	5	6	2	1	1	12	1	2
147	2018	2	1	3	9	2	6	6	2	1	1	12	1	2
148	2018	2	1	5	4	1	3	4	2	1	1	12	1	2
149	2018	2	1	1	4	1	2	5	2	1	1	12	1	2
150	2018	2	1	2	14	2	5	5	2	1	1	12	1	2
151	2018	2	1	1	7	1	2	4	2	1	1	12	1	2
152	2018	2	1	1	90	4	4	7	1	1	1	12	1	2
153	2018	2	1	1	7	1	5	4	1	1	1	12	1	2
154	2018	2	1	2	8	2	3	3	1	1	1	12	1	2
155	2018	2	1	1	4	1	5	3	1	1	1	12	1	2
156	2018	2	1	4	90	4	1	4	1	1	1	12	1	2
157	2018	2	1	3	14	2	2	4	1	1	1	12	1	2
158	2018	2	1	2	30	3	3	3	1	1	1	12	1	2
159	2018	2	1	2	14	2	1	4	1	1	1	12	1	2
160	2018	2	1	3	5	1	1	8	1	1	1	12	1	2
161	2018	2	1	2	30	3	5	5	1	1	1	12	1	2
162	2018	2	1	2	7	1	3	3	1	1	1	12	1	2
163	2018	2	1	1	14	2	3	4	1	1	1	12	1	2
164	2018	2	1	2	13	2	1	6	1	1	1	12	1	2
165	2018	2	1	1	8	2	2	6	1	1	1	1	1	2
166	2018	2	1	2	60	4	3	8	1	1	1	3	1	2
167	2018	2	1	3	10	2	6	6	2	1	1	12	1
168	2018	2	1	2	7	1	1	6	1	1	1	12	1
169	2018	2	1	2	7	1	1	4	1	1	1	4	1
170	2018	2	1	4	30	3	2	6	2	1	1	12	2	1
171	2018	2	1	2	12	2	4	4	2	1	1	12	2	1
172	2018	2	1	3	21	3	5	7	1	1	1	12	2	1
173	2018	2	1	4	30	3	5	3	1	1	1	12	2	1
174	2018	2	1	2	14	2	2	5	1	1	1	12	2	1
175	2018	2	1	1	4	1	3	5	1	1	1	12	2	1
176	2018	2	1	1	14	2	4	2	1	1	1	12	2	1
177	2018	2	1	3	15	3	4	4	1	1	1	12	2	1
178	2018	2	1	3	6	1	6	6	1	1	1	12	2	1
179	2018	2	1	2	90	4	4	5	1	1	1	12	2	1
180	2018	2	1	4	5	1	7	3	1	1	1	12	2	1
181	2018	2	1	3	7	1	2	5	1	1	1	12	2	1
182	2018	2	1	1	7	1	3	5	1	1	1	12	2	1
183	2018	2	1	3	6	1	1	4	1	1	1	12	2	1
184	2018	2	1	2	10	2	1	5	1	1	1	12	2	1
185	2018	2	1	2	13	2	3	5	1	1	1	12	2	1
186	2018	2	1	2	10	2	1	5	1	1	1	12	2	1
187	2018	2	1	4	7	1	5	4	1	1	1	12	2	1
188	2018	2	1	1	14	2	3	5	1	1	1	12	2	1
189	2018	2	1	1	14	2	5	4	2	1	1	1	2	1
190	2018	2	1	1	7	1	6	3	1	1	1	1	2	1
191	2018	2	1	1	14	2	6	3	1	1	1	1	2	1
192	2018	2	1	2	8	2	4	4	2	1	1	2	2	1
193	2018	2	1	2	7	1	2	4	1	1	1	2	2	1
194	2018	2	1	4	14	2	5	6	1	1	1	12	2	4
195	2018	2	1	1	14	2	6	5	2	1	1	12	2	5
196	2018	2	1	2	15	3	7	5	1	1	1	3	2	5
197	2018	2	1	1	4	1	5	5	1	1	1	2	2	6
198	2018	2	1	4	90	4	4	4	1	1	1	2	2	6
199	2018	2	1	2	14	2	5	6	2	1	1	2	2	7
200	2018	2	1	1	14	2	2	5	1	1	1	12	2	9
201	2018	2	1	3	7	1	6	4	1	1	1	2	2	9
202	2018	2	1	4	9	2	2	5	1	1	1	12	2
203	2018	2	1	1	21	3	4	6	2	1	1	2	3	1
204	2018	2	1	2	30	3	5	6	1	1	1	2	3	9
205	2018	2	1	1	21	3	3	2	1	1	1	12	4	1
206	2018	2	1	4	14	2	4	2	2	1	1	12	4	2
207	2018	2	1	2	21	3	4	4	1	1	1	12	4	2
208	2018	2	1	1	7	1	7	6	1	1	1	12	4	8
209	2018	2	1	2	8	2	1	6	2	1	1	3	5	2
210	2018	2	1	3	14	2	5	5	1	1	1	3	5	2
211	2018	2	1	1	14	2	4	6	1	1	1	3	5	2
212	2018	2	1	2	30	3	6	4	1	1	1	3	5	2
213	2018	2	1	2	14	2	2	4	2	1	1	2	6	2
214	2018	2	1	1	14	2	2	6	2	1	1	2	9	1
215	2018	2	1	3	7	1	2	4	2	1	1	2	9	7
216	2018	2	1	3	7	1	7	4	2	1	1	3		5
217	2018	2	1	1	14	2	2	4	2	1	1	12
218	2018	2	1	2	5	1	4	4	2	1	1	2
219	2018	2	1	2	15	3	2	6	1	1	1	2
220	2018	2	1	4	12	2	4	5	1	1	1	12
221	2018	2	2	1	30	3	6	4	1	1	1	12	1	2
222	2018	2	2	5	7	1	5	4	1	1	1	12	1	2
223	2018	2	2	2	7	1	4	4	1	1	1	12	1	2
224	2018	2	2	2	14	2	6	4	1	1	1	12	1	2
225	2018	2	2	1	60	4	5	4	1	1	1	12	1	2
226	2018	2	2	5	14	2	2	6	1	1	1	12	1	2
227	2018	2	2	5	14	2	5	6	1	1	1	12	1	2
228	2018	2	2	1	10	2	2	4	1	1	1	12	1	2
229	2018	2	2	4	5	1	4	2	1	1	1	12	1	2
230	2018	2	2	1	24	3	5	4	1	1	1	12	1	2
231	2018	2	2	3	10	2	6	6	1	1	1	12	1	2
232	2018	2	2	1	30	3	4	5	1	1	1	12	1	2
233	2018	2	2	1	30	3	6	4	1	1	1	12	1	2
234	2018	2	2	4	14	2	5	4	1	1	1	12	1	2
235	2018	2	2	1	21	3	1	4	1	1	1	12	1	2
236	2018	2	2	1	5	1	4	4	1	1	1	12	1	2
237	2018	2	2	2	15	3	1	6	1	1	1	1	1	2
238	2018	2	2	3	14	2	3	4	2	1	1	2	1	2
239	2018	2	2	1	7	1	2	4	2	1	1	2	1	2
240	2018	2	2	3	14	2	1	4	2	1	1	2	1	2
241	2018	2	2	3	7	1	6	5	1	1	1	2	1	2
242	2018	2	2	5	21	3	3	3	1	1	1	3	1	5
243	2018	2	2	2	4	1	6	4	2	1	1	12	1	7
244	2018	2	2	5	21	3	5	4	2	1	1	2	1	7
245	2018	2	2	2	7	1	1	3	1	1	1	12	1
246	2018	2	2	4	7	1	6	7	2	1	1	12	2	1
247	2018	2	2	5	6	1	1	3	2	1	1	12	2	1
248	2018	2	2	1	9	2	7	3	1	1	1	12	2	1
249	2018	2	2	5	60	4	1	5	1	1	1	12	2	1
250	2018	2	2	2	30	3	3	7	1	1	1	12	2	1
251	2018	2	2	3	7	1	1	8	1	1	1	12	2	1
252	2018	2	2	1	90	4	5	5	1	1	1	12	2	1
253	2018	2	2	1	30	3	1	4	1	1	1	12	2	1
254	2018	2	2	4	9	2	3	3	1	1	1	12	2	1
255	2018	2	2	2	6	1	5	6	1	1	1	12	2	1
256	2018	2	2	1	30	3	5	3	1	1	1	12	2	1
257	2018	2	2	2	30	3	2	4	2	1	1	2	2	2
258	2018	2	2	3	6	1	1	4	2	1	1	2	2	2
259	2018	2	2	4	10	2	2	5	2	1	1	2	2	3
260	2018	2	2	4	5	1	4	4	2	1	1	12	2	4
261	2018	2	2	3	30	3	3	4	1	1	1	3	2	5
262	2018	2	2	4	8	2	1	4	1	1	1	3	2	5
263	2018	2	2	4	13	2	2	3	1	1	1	12	2	6
264	2018	2	2	2	120	4	7	3	1	1	1	9	2	6
265	2018	2	2	2	10	2	3	4	1	1	1	2	2	6
266	2018	2	2	2	7	1	1	5	2	1	1	2	2	7
267	2018	2	2	4	60	4	2	6	1	1	1	2	2	7
268	2018	2	2	5	10	2	5	4	1	1	1	2	2	7
269	2018	2	2	5	5	1	6	5	1	1	1	12	2
270	2018	2	2	4	13	2	4	4	2	1	1	2	3	6
271	2018	2	2	4	7	1	3	4	2	1	1	2	3	6
272	2018	2	2	1	18	3	4	4	1	1	1	2	3	6
273	2018	2	2	1	7	1	1	4	1	1	1	2	3	9
274	2018	2	2	4	14	2	6	4	1	1	1	2	3	9
275	2018	2	2	4	7	1	7	4	2	1	1	12	4	1
276	2018	2	2	4	7	1	1	5	2	1	1	12	4	1
277	2018	2	2	2	30	3	2	3	2	1	1	12	4	2
278	2018	2	2	4	14	2	4	3	1	1	1	12	4	2
279	2018	2	2	5	46	4	4	3	1	1	1	12	4	2
280	2018	2	2	4	4	1	4	6	2	1	1	3	4	5
281	2018	2	2	5	14	2	2	4	1	1	1	3	4	5
282	2018	2	2	2	7	1	5	4	1	1	1	2	4	6
283	2018	2	2	4	16	3	7	5	1	1	1	12	4
284	2018	2	2	5	4	1	6	6	1	1	1	3	5	1
285	2018	2	2	1	7	1	1	5	2	1	1	3	5	2
286	2018	2	2	4	21	3	6	1	1	1	1	3	5	2
287	2018	2	2	4	5	1	1	4	1	1	1	3	5	2
288	2018	2	2	4	7	1	4	5	1	1	1	3	6	2
289	2018	2	2	4	5	1	7	5	1	1	1	2	6	2
290	2018	2	2	1	7	1	5	4	1	1	1	2	6	2
291	2018	2	2	4	10	2	4	4	2	1	1	2	6	3
292	2018	2	2	5	21	3	1	5	1	1	1	12	7	2
293	2018	2	2	3	71	4	2	6	1	1	1	2	7	2
294	2018	2	2	5	7	1	3	5	1	1	1	2	7	9
295	2018	2	2	4	6	1	4	4	2	1	1	2	9	1
296	2018	2	2	4	210	4	2	4	1	1	1	12
297	2018	2	2	4	17	3	2	3	1	1	1	12
298	2018	2	3	4	7	1	4	6	2	1	1	12	1	2
299	2018	2	3	4	7	1	3	3	2	1	1	12	1	2
300	2018	2	3	4	5	1	2	4	2	1	1	12	1	2
301	2018	2	3	5	9	2	3	6	2	1	1	12	1	2
302	2018	2	3	1	7	1	6	4	2	1	1	12	1	2
303	2018	2	3	5	14	2	2	1	1	1	1	12	1	2
304	2018	2	3	4	14	2	3	4	1	1	1	12	1	2
305	2018	2	3	1	14	2	6	4	1	1	1	12	1	2
306	2018	2	3	3	7	1	2	4	1	1	1	12	1	2
307	2018	2	3	4	14	2	3	4	1	1	1	12	1	2
308	2018	2	3	1	14	2	1	3	1	1	1	12	1	2
309	2018	2	3	4	21	3	5	4	1	1	1	12	1	2
310	2018	2	3	1	4	1	3	4	1	1	1	12	1	2
311	2018	2	3	1	10	2	2	4	1	1	1	12	1	2
312	2018	2	3	2	56	4	7	4	1	1	1	12	1	2
313	2018	2	3	2	14	2	5	3	1	1	1	12	1	2
314	2018	2	3	1	29	3	3	4	1	1	1	12	1	2
315	2018	2	3	4	4	1	3	4	1	1	1	12	1	2
316	2018	2	3	4	7	1	7	3	1	1	1	12	1	2
317	2018	2	3	2	14	2	5	3	1	1	1	12	1	2
318	2018	2	3	4	14	2	6	4	1	1	1	12	1	2
319	2018	2	3	1	15	3	5	5	1	1	1	12	1	2
320	2018	2	3	1	7	1	3	4	1	1	1	12	1	2
321	2018	2	3	2	13	2	5	4	1	1	1	12	1	2
322	2018	2	3	4	90	4	7	8	1	1	1	4	1	2
323	2018	2	3	5	30	3	5	4	1	1	1	1	1	2
324	2018	2	3	1	59	4	7	4	1	1	1	3	1	2
325	2018	2	3	4	14	2	4	5	1	1	1	2	1	2
326	2018	2	3	4	16	3	4	5	1	1	1	3	1	5
327	2018	2	3	5	60	4	2	3	1	1	1	3	1	5
328	2018	2	3	1	7	1	3	6	1	1	1	12	1	6
329	2018	2	3	3	14	2	4	4	2	1	1	12	1	7
330	2018	2	3	1	7	1	4	5	2	1	1	2	1	7
331	2018	2	3	1	15	3	1	4	2	1	1	12	2	1
332	2018	2	3	5	90	4	4	6	2	1	1	12	2	1
333	2018	2	3	1	30	3	2	4	2	1	1	12	2	1
334	2018	2	3	3	14	2	5	4	2	1	1	12	2	1
335	2018	2	3	3	7	1	7	6	2	1	1	12	2	1
336	2018	2	3	4	14	2	1	5	2	1	1	12	2	1
337	2018	2	3	2	11	2	5	7	1	1	1	12	2	1
338	2018	2	3	4	14	2	4	5	1	1	1	12	2	1
339	2018	2	3	4	60	4	7	5	1	1	1	12	2	1
340	2018	2	3	1	16	3	1	7	1	1	1	12	2	1
341	2018	2	3	4	14	2	3	7	1	1	1	12	2	1
342	2018	2	3	5	21	3	1	7	1	1	1	12	2	1
343	2018	2	3	1	30	3	1	4	1	1	1	12	2	1
344	2018	2	3	4	7	1	7	3	1	1	1	12	2	1
345	2018	2	3	2	4	1	4	6	1	1	1	12	2	1
346	2018	2	3	4	22	3	1	5	1	1	1	12	2	1
347	2018	2	3	1	7	1	4	7	1	1	1	12	2	1
348	2018	2	3	4	6	1	2	4	1	1	1	12	2	1
349	2018	2	3	4	90	4	6	5	1	1	1	12	2	1
350	2018	2	3	5	10	2	1	5	1	1	1	12	2	1
351	2018	2	3	5	30	3	1	7	1	1	1	12	2	1
352	2018	2	3	4	5	1	5	2	1	1	1	12	2	1
353	2018	2	3	1	12	2	4	7	1	1	1	12	2	1
354	2018	2	3	1	10	2	2	6	1	1	1	12	2	1
355	2018	2	3	3	21	3	1	4	2	1	1	4	2	1
356	2018	2	3	4	30	3	5	7	1	1	1	1	2	1
357	2018	2	3	2	30	3	2	2	1	1	1	3	2	1
358	2018	2	3	2	16	3	1	4	1	1	1	2	2	1
359	2018	2	3	4	90	4	2	3	1	1	1	12	2	2
360	2018	2	3	3	10	2	4	5	1	1	1	3	2	5
361	2018	2	3	4	30	3	6	5	1	1	1	3	2	5
362	2018	2	3	3	6	1	7	6	1	1	1	3	2	5
363	2018	2	3	2	4	1	1	5	1	1	1	3	2	5
364	2018	2	3	4	7	1	1	4	1	1	1	2	2	6
365	2018	2	3	3	7	1	1	4	1	1	1	2	2	6
366	2018	2	3	4	7	1	2	4	1	1	1	2	2	6
367	2018	2	3	1	21	3	3	4	2	1	1	2	2	7
368	2018	2	3	2	21	3	5	4	1	1	1	2	2	7
369	2018	2	3	5	30	3	5	6	2	1	1	2	3	6
370	2018	2	3	5	7	1	5	4	1	1	1	2	3	6
371	2018	2	3	5	30	3	6	4	1	1	1	2	3	9
372	2018	2	3	2	13	2	2	5	1	1	1	2	3	9
373	2018	2	3	1	210	4	3	2	1	1	1	12	4	1
374	2018	2	3	5	30	3	5	8	2	1	1	12	4	1
375	2018	2	3	3	180	4	1	3	1	1	1	12	4	1
376	2018	2	3	5	7	1	3	4	2	1	1	12	4	2
377	2018	2	3	1	21	3	1	3	1	1	1	3	4	5
378	2018	2	3	1	8	2	1	1	1	1	1	12	4	6
379	2018	2	3	5	14	2	6	6	1	1	1	12	4	6
380	2018	2	3	1	13	2	1	6	1	1	1	12	4	8
381	2018	2	3	5	4	1	1	3	1	1	1	12	5	1
382	2018	2	3	4	9	2	2	4	2	1	1	3	5	2
383	2018	2	3	4	14	2	4	4	1	1	1	3	5	2
384	2018	2	3	1	7	1	2	4	1	1	1	3	5	2
385	2018	2	3	5	120	4	5	4	1	1	1	3	5	2
386	2018	2	3	1	40	4	1	4	1	1	1	3	5	2
387	2018	2	3	4	7	1	5	4	1	1	1	3	5	2
388	2018	2	3	5	7	1	6	5	1	1	1	2	6	1
389	2018	2	3	3	50	4	7	7	1	1	1	12	6	2
390	2018	2	3	1	10	2	3	6	1	1	1	2	6	2
391	2018	2	3	3	16	3	1	4	1	1	1	2	7	2
392	2018	2	3	1	10	2	4	6	2	1	1	9	8	1
393	2018	2	3	3	14	2	7	5	2	1	1	12	8	2
394	2018	2	3	5	30	3	3	4	2	1	1	12	8	2
395	2018	2	3	4	7	1	4	4	2	1	1	2	9	2
396	2018	2	3	1	30	3	4	6	1	1	1	2	9	3
397	2018	2	3	4	30	3	6	4	1	1	1	2	9	3
398	2018	2	3	4	13	2	1	4	1	1	1	12		1
399	2018	2	3	4	15	3	1	4	1	1	1	12		2
400	2018	2	3	3	9	2	3	6	1	1	1	3		2
401	2018	2	3	4	7	1	1	4	1	1	1	3		5
402	2018	2	3	4	7	1	1	6	2	1	1	2		6
403	2018	2	3	5	5	1	1	4	1	1	1	12
404	2018	2	3	1	14	2	3	4	2	1	1	12
405	2018	2	4	5	14	2	1	4	2	1	1	12	1	2
406	2018	2	4	4	7	1	1	4	1	1	1	12	1	2
407	2018	2	4	1	10	2	3	5	1	1	1	12	1	2
408	2018	2	4	2	18	3	1	4	1	1	1	12	1	2
409	2018	2	4	1	60	4	2	5	1	1	1	12	1	2
410	2018	2	4	5	67	4	4	5	1	1	1	12	1	2
411	2018	2	4	4	20	3	5	6	1	1	1	12	1	2
412	2018	2	4	1	90	4	5	3	1	1	1	12	1	2
413	2018	2	4	5	6	1	1	4	1	1	1	12	1	2
414	2018	2	4	2	14	2	4	3	1	1	1	12	1	2
415	2018	2	4	1	60	4	4	2	1	1	1	12	1	2
416	2018	2	4	5	9	2	4	4	1	1	1	12	1	2
417	2018	2	4	1	25	3	5	4	1	1	1	12	1	2
418	2018	2	4	1	60	4	5	4	1	1	1	12	1	2
419	2018	2	4	4	30	3	3	2	1	1	1	12	1	2
420	2018	2	4	1	60	4	7	4	1	1	1	12	1	2
421	2018	2	4	3	10	2	6	4	1	1	1	12	1	2
422	2018	2	4	1	29	3	2	4	1	1	1	12	1	2
423	2018	2	4	4	7	1	6	5	1	1	1	12	1	2
424	2018	2	4	1	7	1	1	4	1	1	1	12	1	2
425	2018	2	4	1	180	4	6	4	1	1	1	12	1	2
426	2018	2	4	1	60	4	2	6	1	1	1	12	1	2
427	2018	2	4	1	90	4	7	6	1	1	1	12	1	2
428	2018	2	4	2	21	3	3	4	1	1	1	12	1	2
429	2018	2	4	5	6	1	2	3	2	1	1	12	1	2
430	2018	2	4	2	14	2	4	3	2	1	1	10	1	2
431	2018	2	4	5	8	2	2	5	2	1	1	1	1	2
432	2018	2	4	5	8	2	5	4	1	1	1	3	1	5
433	2018	2	4	5	7	1	5	4	1	1	1	3	1	5
434	2018	2	4	5	60	4	5	5	2	1	1	12	2	1
435	2018	2	4	1	8	2	2	3	1	1	1	12	2	1
436	2018	2	4	1	21	3	4	7	1	1	1	12	2	1
437	2018	2	4	2	31	4	7	5	1	1	1	12	2	1
438	2018	2	4	3	10	2	5	5	1	1	1	12	2	1
439	2018	2	4	1	14	2	3	6	1	1	1	12	2	1
440	2018	2	4	1	180	4	3	5	1	1	1	12	2	1
441	2018	2	4	1	14	2	4	4	1	1	1	12	2	1
442	2018	2	4	4	14	2	6	8	1	1	1	12	2	1
443	2018	2	4	1	18	3	3	5	1	1	1	12	2	1
444	2018	2	4	2	7	1	4	5	1	1	1	12	2	1
445	2018	2	4	3	90	4	4	4	1	1	1	12	2	1
446	2018	2	4	5	10	2	6	5	1	1	1	12	2	1
447	2018	2	4	1	5	1	2	4	1	1	1	4	2	1
448	2018	2	4	1	90	4	2	3	1	1	1	1	2	1
449	2018	2	4	2	10	2	5	5	1	1	1	1	2	1
450	2018	2	4	2	30	3	3	4	1	1	1	3	2	1
451	2018	2	4	4	17	3	5	2	1	1	1	3	2	1
452	2018	2	4	2	14	2	2	4	1	1	1	2	2	1
453	2018	2	4	1	60	4	1	4	2	1	1	2	2	3
454	2018	2	4	4	14	2	6	5	2	1	1	12	2	4
455	2018	2	4	1	8	2	7	4	2	1	1	3	2	5
456	2018	2	4	1	20	3	1	4	1	1	1	3	2	5
457	2018	2	4	1	60	4	5	4	1	1	1	3	2	5
458	2018	2	4	1	7	1	5	7	1	1	1	3	2	5
459	2018	2	4	2	7	1	4	3	1	1	1	3	2	5
460	2018	2	4	4	14	2	7	4	1	1	1	3	2	5
461	2018	2	4	5	30	3	4	6	1	1	1	9	2	6
462	2018	2	4	5	14	2	5	4	2	1	1	2	2	7
463	2018	2	4	3	10	2	1	6	1	1	1	2	2	7
464	2018	2	4	1	8	2	2	4	1	1	1	2	2	7
465	2018	2	4	1	90	4	1	5	1	1	1	2	2	7
466	2018	2	4	5	21	3	1	6	2	1	1	12	2
467	2018	2	4	1	60	4	1	6	1	1	1	2	3	2
468	2018	2	4	4	60	4	5	4	2	1	1	2	3	6
469	2018	2	4	4	8	2	3	3	1	1	1	12	4	2
470	2018	2	4	4	25	3	1	3	1	1	1	12	4	2
471	2018	2	4	5	14	2	1	4	1	1	1	9	4	2
472	2018	2	4	5	90	4	2	6	1	1	1	12	4	6
473	2018	2	4	4	14	2	1	4	1	1	1	12	4	6
474	2018	2	4	5	21	3	1	4	1	1	1	3	5	1
475	2018	2	4	1	21	3	1	3	1	1	1	3	5	2
476	2018	2	4	1	7	1	2	5	1	1	1	3	5	2
477	2018	2	4	4	14	2	1	4	1	1	1	3	5	2
478	2018	2	4	1	7	1	3	4	1	1	1	3	5	2
479	2018	2	4	2	60	4	6	4	1	1	1	3	5	2
480	2018	2	4	1	16	3	6	4	2	1	1	12	6	1
481	2018	2	4	4	10	2	2	4	1	1	1	12	6	1
482	2018	2	4	2	25	3	4	5	1	1	1	2	6	1
483	2018	2	4	3	14	2	5	7	1	1	1	12	6	2
484	2018	2	4	1	30	3	4	5	2	1	1	3	6	2
485	2018	2	4	2	15	3	4	5	1	1	1	3	6	2
486	2018	2	4	1	13	2	3	4	1	1	1	2	6	2
487	2018	2	4	4	7	1	6	6	2	1	1	2	6	3
488	2018	2	4	5	60	4	7	4	2	1	1	2	7	1
489	2018	2	4	3	9	2	3	4	2	1	1	2	7	9
490	2018	2	4	5	7	1	6	4	2	1	1	9	8	2
491	2018	2	4	1	6	1	2	4	1	1	1	2	9	2
492	2018	2	4	5	8	2	5	4	1	1	1	2	9	3
493	2018	2	4	5	30	3	6	3	2	1	1	1		1
494	2018	2	4	3	180	4	4	3	1	1	1	12		2
495	2018	2	4	5	10	2	4	3	1	1	1	12		2
496	2018	2	4	5	7	1	4	4	2	1	1	2		7
497	2018	2	4	1	30	3	5	4	1	1	1	12
498	2018	2	4	1	60	4	4	3	1	1	1	12
499	2018	2	4	4	14	2	5	4	1	1	1	12
500	2018	2	4	3	30	3	5	6	1	1	1	12
501	2018	2	4	4	4	1	1	4	1	1	1	12
502	2018	2	5	3	30	3	5	4	2	1	1	12	1	2
503	2018	2	5	1	90	4	1	4	1	1	1	12	1	2
504	2018	2	5	1	180	4	4	3	1	1	1	12	1	2
505	2018	2	5	1	5	1	2	4	1	1	1	12	1	2
506	2018	2	5	5	90	4	4	5	1	1	1	12	1	2
507	2018	2	5	5	30	3	4	3	1	1	1	12	1	2
508	2018	2	5	4	10	2	6	6	1	1	1	12	1	2
509	2018	2	5	5	14	2	6	2	1	1	1	12	1	2
510	2018	2	5	5	17	3	4	5	1	1	1	12	1	2
511	2018	2	5	5	30	3	3	3	1	1	1	12	1	2
512	2018	2	5	1	30	3	5	6	1	1	1	12	1	2
513	2018	2	5	2	30	3	7	3	1	1	1	1	1	2
514	2018	2	5	5	60	4	1	3	1	1	1	3	1	5
515	2018	2	5	4	90	4	4	6	1	1	1	12	2	1
516	2018	2	5	1	90	4	4	5	1	1	1	12	2	1
517	2018	2	5	5	7	1	2	8	1	1	1	12	2	1
518	2018	2	5	2	7	1	4	7	1	1	1	12	2	1
519	2018	2	5	5	30	3	3	5	1	1	1	12	2	1
520	2018	2	5	2	41	4	7	4	1	1	1	12	2	1
521	2018	2	5	3	4	1	4	7	1	1	1	12	2	1
522	2018	2	5	4	7	1	6	5	1	1	1	12	2	1
523	2018	2	5	3	30	3	6	5	1	1	1	12	2	1
524	2018	2	5	4	35	4	7	4	1	1	1	12	2	1
525	2018	2	5	2	45	4	7	6	1	1	1	4	2	1
526	2018	2	5	5	21	3	2	5	1	1	1	3	2	1
527	2018	2	5	5	21	3	1	4	1	1	1	12	2	5
528	2018	2	5	5	30	3	3	3	1	1	1	3	2	5
529	2018	2	5	4	15	3	3	5	1	1	1	12	2	6
530	2018	2	5	2	26	3	4	4	1	1	1	12	2	6
531	2018	2	5	4	60	4	3	4	2	1	1	2	2	6
532	2018	2	5	5	34	4	4	4	2	1	1	2	2	9
533	2018	2	5	2	10	2	1	3	2	1	1	12	4	1
534	2018	2	5	2	60	4	3	8	1	1	1	12	4	1
535	2018	2	5	4	90	4	3	3	1	1	1	12	4	1
536	2018	2	5	5	7	1	1	3	1	1	1	12	4	1
537	2018	2	5	3	90	4	1	6	1	1	1	12	4	1
538	2018	2	5	4	90	4	2	1	1	1	1	12	4	1
539	2018	2	5	2	14	2	3	1	1	1	1	12	4	1
540	2018	2	5	2	30	3	6	7	1	1	1	12	4	1
541	2018	2	5	4	90	4	1	6	1	1	1	12	4	1
542	2018	2	5	5	21	3	7	3	1	1	1	12	4	2
543	2018	2	5	4	31	4	3	2	1	1	1	3	4	2
544	2018	2	5	1	28	3	6	3	1	1	1	3	4	2
545	2018	2	5	5	60	4	5	4	1	1	1	2	4	2
546	2018	2	5	2	14	2	2	6	1	1	1	3	4	5
547	2018	2	5	4	90	4	4	7	2	1	1	12	4	6
548	2018	2	5	5	28	3	1	3	1	1	1	12	4	6
549	2018	2	5	5	42	4	4	7	1	1	1	12	4	6
550	2018	2	5	5	180	4	3	2	1	1	1	12	4
551	2018	2	5	2	62	4	1	6	1	1	1	3	5	2
552	2018	2	5	4	7	1	4	5	1	1	1	2	6	1
553	2018	2	5	1	77	4	5	3	1	1	1	12	6	2
554	2018	2	5	1	60	4	7	5	1	1	1	2	6	2
555	2018	2	5	4	21	3	2	4	1	1	1	2	6	2
556	2018	2	5	5	42	4	1	6	1	1	1	12	8
557	2018	2	5	3	60	4	2	4	1	1	1	3		5
558	2018	2	5	5	14	2	4	5	1	1	1	12
559	2018	2	5	2	90	4	5	3	1	1	1	12
560	2018	2	5	5	57	4	2	4	1	1	1	12
561	2018	2	5	4	10	2	5	3	1	1	1	3
562	2018	1	1	2	60	4	7	2	1	1	2	4
563	2018	1	1	2	7	1	1	6	1	1	2	4
564	2018	1	1	1	4	1	1	4	1	1	2	4
565	2018	1	1	2	14	2	1	2	1	1	2	4
566	2018	1	1	2	7	1	2	6	1	1	2	4
567	2018	1	1	3	10	2	2	3	1	1	2	4
568	2018	1	1	5	21	3	6	7	1	1	2	4
569	2018	1	1	3	7	1	2	5	1	1	2	10
570	2018	1	1	4	180	4	2	3	1	1	2	10
571	2018	1	1	1	14	2	1	6	1	1	2	6
572	2018	1	1	4	21	3	3	6	1	1	2	6
573	2018	1	1	4	24	3	6	4	1	1	2	9
574	2018	1	1	3	21	3	2	1	1	1	2	5
575	2018	1	1	2	5	1	1	2	1	1	2	5
576	2018	1	1	4	14	2	6	7	1	1	2	7
577	2018	1	1	1	7	1	6	5	2	1	2	3
578	2018	1	1	3	10	2	6	6	1	1	2	3
579	2018	1	1	1	7	1	1	6	1	1	2	3
580	2018	1	1	3	7	1	5	4	1	1	2	3
581	2018	1	1	2	120	4	3	6	1	1	2	3
582	2018	1	1	2	10	2	1	5	1	1	2	3
583	2018	1	1	2	30	3	4	5	1	1	2	3
584	2018	1	1	1	7	1	6	4	1	1	2	2
585	2018	1	1	2	7	1	2	4	1	1	2	2
586	2018	1	1	1	4	1	1	4	1	1	2	2
587	2018	1	1	4	10	2	5	7	1	1	2	5
588	2018	1	1	2	7	1	5	2	1	1	2	5
589	2018	1	1	3	8	2	1	4	1	1	2	11
590	2018	1	1	1	60	4	1	5	1	1	2	8
591	2018	1	2	2	14	2	1	2	1	1	2	10
592	2018	1	2	5	14	2	4	8	1	1	2	4
593	2018	1	2	1	61	4	7	4	1	1	2	4
594	2018	1	2	3	7	1	7	5	1	1	2	4
595	2018	1	2	2	7	1	6	4	1	1	2	4
596	2018	1	2	4	14	2	5	4	1	1	2	4
597	2018	1	2	3	14	2	7	8	1	1	2	4
598	2018	1	2	2	5	1	4	4	1	1	2	4
599	2018	1	2	4	12	2	2	8	1	1	2	4
600	2018	1	2	1	14	2	3	5	1	1	2	4
601	2018	1	2	4	5	1	5	4	1	1	2	1
602	2018	1	2	4	7	1	1	6	1	1	2	1
603	2018	1	2	4	14	2	1	4	1	1	2	5
604	2018	1	2	4	7	1	5	4	1	1	2	7
605	2018	1	2	2	5	1	2	7	1	1	2	7
606	2018	1	2	2	42	4	1	3	1	1	2	7
607	2018	1	2	5	60	4	6	6	2	1	2	3
608	2018	1	2	1	30	3	2	4	1	1	2	3
609	2018	1	2	5	7	1	2	3	1	1	2	3
610	2018	1	2	5	10	2	2	1	1	1	2	3
611	2018	1	2	2	14	2	1	4	1	1	2	3
612	2018	1	2	1	46	4	2	5	1	1	2	3
613	2018	1	2	1	6	1	5	4	1	1	2	3
614	2018	1	2	2	4	1	4	6	1	1	2	3
615	2018	1	2	5	6	1	5	4	1	1	2	2
616	2018	1	2	4	14	2	1	4	1	1	2	2
617	2018	1	2	2	14	2	4	4	1	1	2	2
618	2018	1	2	2	7	1	6	4	1	1	2	2
619	2018	1	2	1	42	4	2	5	1	1	2	12
620	2018	1	2	2	21	3	3	6	1	1	2	11
621	2018	1	2	1	21	3	3	6	1	1	2	11
622	2018	1	2	4	8	2	7	5	1	1	2	8
623	2018	1	2	2	21	3	2	6	1	1	2	8
624	2018	1	3	5	5	1	3	5	1	1	2	12
625	2018	1	3	5	21	3	7	6	1	1	2	10
626	2018	1	3	1	60	4	6	4	1	1	2	10
627	2018	1	3	1	14	2	3	4	1	1	2	10
628	2018	1	3	5	10	2	1	3	1	1	2	6
629	2018	1	3	5	4	1	5	3	1	1	2	1
630	2018	1	3	1	21	3	1	7	1	1	2	1
631	2018	1	3	4	90	4	4	6	2	1	2	9
632	2018	1	3	5	12	2	5	6	1	1	2	5
633	2018	1	3	4	18	3	2	1	1	1	2	5
634	2018	1	3	2	8	2	7	3	1	1	2	7
635	2018	1	3	1	9	2	3	7	1	1	2	7
636	2018	1	3	2	20	3	4	8	2	1	2	3
637	2018	1	3	3	90	4	7	5	1	1	2	3
638	2018	1	3	4	23	3	1	3	1	1	2	3
639	2018	1	3	3	15	3	5	7	1	1	2	3
640	2018	1	3	3	14	2	1	5	1	1	2	3
641	2018	1	3	2	30	3	5	1	1	1	2	3
642	2018	1	3	4	21	3	2	4	1	1	2	2
643	2018	1	3	3	90	4	1	7	1	1	2	2
644	2018	1	3	2	7	1	3	4	1	1	2	2
645	2018	1	3	2	30	3	6	5	1	1	2	2
646	2018	1	3	5	5	1	1	6	1	1	2	2
647	2018	1	3	3	60	4	5	4	1	1	2	7
648	2018	1	3	1	14	2	2	5	1	1	2	12
649	2018	1	4	5	10	2	4	2	1	1	2	4
650	2018	1	4	5	210	4	5	5	1	1	2	5
651	2018	1	4	5	15	3	7	6	2	1	2	6
652	2018	1	4	5	90	4	4	3	1	1	2	9
653	2018	1	4	2	6	1	7	6	1	1	2	5
654	2018	1	4	1	120	4	5	4	1	1	2	3
655	2018	1	4	1	30	3	1	3	1	1	2	2
656	2018	1	4	4	60	4	7	5	1	1	2	2
657	2018	1	4	5	39	4	6	4	2	1	2	2
658	2018	1	4	1	4	1	4	4	1	1	2	12
659	2018	1	4	5	10	2	3	4	1	1	2	11
660	2018	1	4	1	14	2	5	6	1	1	2	11
661	2018	1	4	2	7	1	3	5	1	1	2	11
662	2018	1	4	5	10	2	5	4	1	1	2	8
663	2018	1	5	3	9	2	4	4	2	1	2	12
664	2018	1	5	3	14	2	6	4	1	1	2	4
665	2018	1	5	2	6	1	6	4	1	1	2	9
666	2018	1	5	4	48	4	6	6	1	1	2	9
667	2018	1	5	4	6	1	1	3	1	1	2	9
668	2018	1	5	4	4	1	2	6	1	1	2	12
669	2018	1	5	4	10	2	4	4	1	1	2	3
670	2018	1	5	1	44	4	2	5	1	1	2	2
671	2018	1	5	1	7	1	3	4	1	1	2	8
672	2018	2	1	2	14	2	5	7	1	1	2	12
673	2018	2	1	4	21	3	4	4	1	1	2	10
674	2018	2	1	1	7	1	2	4	1	1	2	4
675	2018	2	1	3	4	1	7	4	1	1	2	4
676	2018	2	1	4	7	1	2	5	1	1	2	4
677	2018	2	1	2	30	3	1	4	1	1	2	4
678	2018	2	1	1	14	2	1	7	1	1	2	4
679	2018	2	1	4	10	2	4	4	1	1	2	4
680	2018	2	1	2	45	4	1	1	1	1	2	4
681	2018	2	1	4	7	1	1	4	1	1	2	10
682	2018	2	1	4	7	1	3	4	1	1	2	10
683	2018	2	1	3	7	1	1	5	1	1	2	10
684	2018	2	1	2	14	2	2	4	1	1	2	10
685	2018	2	1	2	5	1	4	4	1	1	2	10
686	2018	2	1	4	17	3	5	6	1	1	2	10
687	2018	2	1	4	35	4	4	7	1	1	2	12
688	2018	2	1	1	14	2	6	3	1	1	2	1
689	2018	2	1	2	5	1	1	3	1	1	2	1
690	2018	2	1	1	24	3	6	5	1	1	2	1
691	2018	2	1	2	7	1	1	5	1	1	2	12
692	2018	2	1	2	30	3	2	4	1	1	2	5
693	2018	2	1	3	30	3	3	3	1	1	2	5
694	2018	2	1	2	14	2	7	8	1	1	2	5
695	2018	2	1	3	16	3	1	7	1	1	2	7
696	2018	2	1	2	21	3	1	6	1	1	2	7
697	2018	2	1	1	19	3	5	3	2	1	2	3
698	2018	2	1	2	7	1	4	3	1	1	2	3
699	2018	2	1	2	8	2	2	4	1	1	2	3
700	2018	2	1	2	30	3	6	4	1	1	2	3
701	2018	2	1	2	12	2	1	4	1	1	2	3
702	2018	2	1	4	6	1	5	4	1	1	2	2
703	2018	2	1	2	7	1	2	4	1	1	2	2
704	2018	2	1	2	6	1	3	4	1	1	2	2
705	2018	2	1	1	6	1	5	4	1	1	2	2
706	2018	2	1	4	6	1	1	4	1	1	2	2
707	2018	2	1	1	14	2	2	4	1	1	2	2
708	2018	2	1	2	8	2	2	4	1	1	2	2
709	2018	2	1	2	14	2	2	4	1	1	2	2
710	2018	2	1	3	14	2	5	5	1	1	2	2
711	2018	2	1	4	6	1	5	4	2	1	2	2
712	2018	2	1	4	7	1	6	4	1	1	2	2
713	2018	2	1	1	30	3	6	5	1	1	2	2
714	2018	2	1	2	14	2	2	5	1	1	2	12
715	2018	2	1	2	7	1	1	5	1	1	2	5
716	2018	2	1	1	14	2	6	6	1	1	2	5
717	2018	2	1	1	10	2	1	6	1	1	2	11
718	2018	2	1	1	13	2	2	4	1	1	2	11
719	2018	2	1	3	7	1	4	7	1	1	2	11
720	2018	2	1	1	5	1	3	5	1	1	2	11
721	2018	2	1	1	180	4	4	4	1	1	2	11
722	2018	2	1	3	28	3	1	4	1	1	2	11
723	2018	2	1	1	14	2	2	4	1	1	2	11
724	2018	2	1	2	7	1	3	4	1	1	2	11
725	2018	2	1	1	7	1	1	5	1	1	2	11
726	2018	2	1	1	5	1	5	6	1	1	2	11
727	2018	2	1	1	9	2	1	4	1	1	2	11
728	2018	2	1	2	14	2	2	5	1	1	2	11
729	2018	2	1	1	30	3	2	5	1	1	2	11
730	2018	2	1	1	11	2	3	4	1	1	2	11
731	2018	2	1	2	30	3	4	4	1	1	2	11
732	2018	2	1	3	90	4	2	4	1	1	2	11
733	2018	2	1	2	20	3	1	7	1	1	2	11
734	2018	2	1	3	8	2	6	4	1	1	2	11
735	2018	2	1	1	6	1	2	6	1	1	2	11
736	2018	2	1	3	120	4	1	4	1	1	2	11
737	2018	2	1	3	7	1	2	4	1	1	2	8
738	2018	2	1	1	30	3	7	6	1	1	2	8
739	2018	2	2	4	13	2	5	4	2	1	2	3	6	5
740	2018	2	2	5	9	2	5	3	2	1	2	12
741	2018	2	2	1	60	4	5	4	1	1	2	12
742	2018	2	2	3	10	2	6	4	1	1	2	10
743	2018	2	2	2	7	1	5	4	1	1	2	4
744	2018	2	2	1	28	3	1	6	1	1	2	4
745	2018	2	2	1	6	1	1	6	1	1	2	4
746	2018	2	2	2	7	1	7	7	1	1	2	4
747	2018	2	2	5	11	2	4	7	1	1	2	4
748	2018	2	2	2	9	2	5	3	1	1	2	4
749	2018	2	2	2	5	1	3	7	1	1	2	5
750	2018	2	2	1	7	1	1	4	1	1	2	10
751	2018	2	2	5	9	2	5	4	1	1	2	10
752	2018	2	2	3	5	1	4	5	1	1	2	10
753	2018	2	2	1	7	1	6	4	1	1	2	10
754	2018	2	2	4	7	1	5	6	1	1	2	12
755	2018	2	2	3	10	2	5	8	1	1	2	6
756	2018	2	2	3	14	2	5	3	1	1	2	1
757	2018	2	2	4	7	1	3	6	1	1	2	1
758	2018	2	2	3	10	2	5	5	1	1	2	1
759	2018	2	2	2	8	2	4	1	1	1	2	1
760	2018	2	2	3	5	1	2	5	1	1	2	1
761	2018	2	2	2	35	4	5	6	1	1	2	9
762	2018	2	2	5	14	2	2	5	1	1	2	12
763	2018	2	2	4	14	2	4	4	1	1	2	5
764	2018	2	2	1	14	2	3	4	1	1	2	5
765	2018	2	2	4	60	4	3	7	1	1	2	5
766	2018	2	2	3	30	3	3	4	1	1	2	7
767	2018	2	2	1	7	1	4	4	1	1	2	7
768	2018	2	2	5	14	2	3	6	1	1	2	7
769	2018	2	2	2	30	3	3	4	1	1	2	3
770	2018	2	2	5	7	1	3	4	1	1	2	3
771	2018	2	2	2	30	3	7	3	1	1	2	3
772	2018	2	2	1	6	1	2	4	1	1	2	3
773	2018	2	2	1	14	2	1	4	1	1	2	3
774	2018	2	2	4	7	1	1	4	1	1	2	3
775	2018	2	2	4	30	3	2	4	1	1	2	3
776	2018	2	2	3	12	2	4	4	1	1	2	3
777	2018	2	2	3	6	1	4	4	1	1	2	3
778	2018	2	2	3	11	2	2	4	1	1	2	3
779	2018	2	2	1	60	4	3	4	1	1	2	3
780	2018	2	2	2	14	2	5	4	2	1	2	2
781	2018	2	2	1	21	3	5	4	2	1	2	2
782	2018	2	2	2	10	2	6	4	2	1	2	2
783	2018	2	2	2	7	1	1	4	1	1	2	2
784	2018	2	2	5	60	4	4	5	1	1	2	2
785	2018	2	2	5	180	4	1	5	1	1	2	2
786	2018	2	2	4	30	3	5	4	1	1	2	2
787	2018	2	2	2	7	1	7	5	1	1	2	2
788	2018	2	2	4	7	1	4	6	1	1	2	2
789	2018	2	2	1	14	2	5	4	1	1	2	2
790	2018	2	2	4	7	1	1	4	1	1	2	2
791	2018	2	2	3	28	3	7	5	1	1	2	2
792	2018	2	2	1	10	2	5	4	1	1	2	2
793	2018	2	2	2	7	1	5	3	1	1	2	12
794	2018	2	2	3	60	4	1	6	1	1	2	12
795	2018	2	2	3	60	4	1	4	1	1	2	12
796	2018	2	2	5	12	2	2	4	1	1	2	5
797	2018	2	2	5	9	2	7	5	1	1	2	5
798	2018	2	2	1	46	4	4	5	1	1	2	5
799	2018	2	2	4	5	1	5	5	1	1	2	11
800	2018	2	2	5	10	2	1	5	1	1	2	11
801	2018	2	2	2	4	1	1	5	1	1	2	11
802	2018	2	2	5	13	2	2	5	1	1	2	11
803	2018	2	2	3	42	4	2	3	1	1	2	11
804	2018	2	2	4	150	4	5	4	1	1	2	11
805	2018	2	2	4	10	2	4	3	1	1	2	11
806	2018	2	2	5	180	4	5	3	1	1	2	11
807	2018	2	2	1	14	2	4	4	1	1	2	11
808	2018	2	2	2	7	1	2	3	1	1	2	11
809	2018	2	2	1	11	2	3	4	1	1	2	11
810	2018	2	2	1	4	1	1	4	1	1	2	11
811	2018	2	2	2	13	2	5	4	1	1	2	11
812	2018	2	2	5	14	2	4	4	1	1	2	11
813	2018	2	2	5	4	1	3	4	1	1	2	11
814	2018	2	2	4	10	2	1	3	1	1	2	8
815	2018	2	2	2	30	3	6	4	1	1	2	7
816	2018	2	3	3	7	1	5	4	1	1	2	12
817	2018	2	3	1	60	4	3	5	1	1	2	12
818	2018	2	3	4	60	4	1	6	1	1	2	12
819	2018	2	3	5	28	3	7	1	1	1	2	10
820	2018	2	3	2	14	2	5	4	1	1	2	12
821	2018	2	3	1	7	1	2	2	1	1	2	4
822	2018	2	3	2	14	2	5	3	1	1	2	4
823	2018	2	3	3	90	4	6	4	1	1	2	4
824	2018	2	3	5	8	2	4	8	1	1	2	4
825	2018	2	3	1	14	2	2	5	1	1	2	4
826	2018	2	3	1	7	1	6	6	1	1	2	4
827	2018	2	3	5	4	1	5	7	1	1	2	5
828	2018	2	3	2	10	2	4	1	1	1	2	10
829	2018	2	3	5	14	2	7	7	1	1	2	10
830	2018	2	3	3	15	3	3	3	1	1	2	10
831	2018	2	3	4	9	2	2	5	1	1	2	10
832	2018	2	3	4	28	3	3	4	1	1	2	10
833	2018	2	3	5	14	2	2	6	1	1	2	6
834	2018	2	3	3	7	1	1	3	1	1	2	1
835	2018	2	3	2	10	2	5	7	1	1	2	1
836	2018	2	3	2	7	1	2	5	2	1	2	1
837	2018	2	3	3	5	1	1	3	1	1	2	9
838	2018	2	3	1	30	3	3	4	1	1	2	9
839	2018	2	3	1	4	1	1	6	1	1	2	9
840	2018	2	3	1	30	3	6	6	1	1	2	9
841	2018	2	3	3	7	1	6	6	2	1	2	9
842	2018	2	3	4	21	3	7	4	1	1	2	12
843	2018	2	3	4	90	4	3	3	1	1	2	5
844	2018	2	3	5	10	2	6	6	1	1	2	5
845	2018	2	3	5	90	4	5	3	1	1	2	5
846	2018	2	3	5	7	1	1	4	1	1	2	5
847	2018	2	3	5	14	2	2	4	1	1	2	5
848	2018	2	3	1	14	2	6	8	1	1	2	5
849	2018	2	3	2	21	3	1	4	1	1	2	5
850	2018	2	3	5	7	1	5	8	1	1	2	5
851	2018	2	3	1	30	3	6	6	1	1	2	5
852	2018	2	3	4	6	1	3	5	2	1	2	7
853	2018	2	3	4	11	2	1	6	1	1	2	7
854	2018	2	3	4	7	1	4	5	1	1	2	7
855	2018	2	3	3	10	2	4	1	1	1	2	7
856	2018	2	3	2	31	4	2	5	2	1	2	3
857	2018	2	3	4	67	4	6	5	1	1	2	3
858	2018	2	3	5	10	2	4	4	1	1	2	3
859	2018	2	3	5	14	2	6	3	1	1	2	3
860	2018	2	3	3	8	2	3	6	1	1	2	3
861	2018	2	3	1	60	4	5	4	1	1	2	3
862	2018	2	3	1	60	4	1	5	1	1	2	3
863	2018	2	3	1	19	3	3	4	1	1	2	3
864	2018	2	3	5	5	1	6	4	1	1	2	3
865	2018	2	3	1	14	2	2	4	1	1	2	3
866	2018	2	3	2	60	4	6	6	1	1	2	3
867	2018	2	3	1	7	1	4	3	1	1	2	3
868	2018	2	3	4	30	3	2	7	1	1	2	3
869	2018	2	3	2	6	1	5	7	1	1	2	3
870	2018	2	3	1	28	3	6	3	1	1	2	3
871	2018	2	3	1	14	2	5	4	1	1	2	3
872	2018	2	3	2	14	2	3	6	1	1	2	3
873	2018	2	3	1	7	1	1	4	1	1	2	3
874	2018	2	3	2	40	4	2	4	2	1	2	2
875	2018	2	3	5	7	1	1	5	2	1	2	2
876	2018	2	3	2	15	3	3	6	1	1	2	2
877	2018	2	3	1	14	2	6	4	1	1	2	2
878	2018	2	3	4	7	1	1	4	1	1	2	2
879	2018	2	3	3	30	3	2	6	1	1	2	2
880	2018	2	3	2	7	1	1	4	1	1	2	2
881	2018	2	3	1	5	1	1	5	1	1	2	2
882	2018	2	3	1	39	4	5	4	1	1	2	2
883	2018	2	3	3	10	2	2	4	1	1	2	2
884	2018	2	3	1	7	1	6	5	1	1	2	2
885	2018	2	3	4	30	3	2	4	1	1	2	2
886	2018	2	3	1	12	2	3	4	1	1	2	2
887	2018	2	3	2	60	4	4	6	1	1	2	2
888	2018	2	3	2	180	4	2	5	1	1	2	2
889	2018	2	3	4	18	3	3	4	1	1	2	2
890	2018	2	3	2	18	3	1	5	1	1	2	2
891	2018	2	3	3	8	2	4	4	2	1	2	2
892	2018	2	3	4	10	2	4	4	1	1	2	2
893	2018	2	3	2	7	1	4	4	1	1	2	2
894	2018	2	3	3	14	2	2	4	2	1	2	2
895	2018	2	3	5	5	1	3	4	1	1	2	2
896	2018	2	3	4	8	2	5	4	1	1	2	2
897	2018	2	3	1	15	3	6	4	1	1	2	5
898	2018	2	3	4	7	1	1	4	1	1	2	5
899	2018	2	3	1	10	2	6	7	1	1	2	5
900	2018	2	3	1	14	2	5	4	1	1	2	5
901	2018	2	3	1	6	1	1	4	1	1	2	5
902	2018	2	3	3	17	3	5	3	1	1	2	11
903	2018	2	3	5	4	1	1	4	1	1	2	11
904	2018	2	3	5	37	4	2	3	1	1	2	11
905	2018	2	3	1	21	3	1	4	1	1	2	11
906	2018	2	3	4	60	4	1	4	1	1	2	11
907	2018	2	3	5	43	4	4	3	1	1	2	11
908	2018	2	3	1	19	3	5	4	1	1	2	11
909	2018	2	3	5	10	2	1	3	1	1	2	11
910	2018	2	3	3	7	1	2	5	1	1	2	11
911	2018	2	3	5	14	2	1	4	1	1	2	11
912	2018	2	3	4	5	1	4	5	1	1	2	11
913	2018	2	3	4	7	1	2	6	1	1	2	8
914	2018	2	3	1	60	4	3	4	1	1	2	8
915	2018	2	4	4	14	2	5	5	1	1	2	12
916	2018	2	4	3	7	1	2	3	1	1	2	12
917	2018	2	4	3	6	1	1	6	1	1	2	10
918	2018	2	4	3	30	3	5	7	1	1	2	10
919	2018	2	4	4	37	4	3	4	1	1	2	12
920	2018	2	4	2	30	3	4	5	1	1	2	4
921	2018	2	4	1	7	1	3	4	1	1	2	4
922	2018	2	4	3	8	2	6	4	1	1	2	4
923	2018	2	4	4	90	4	5	7	1	1	2	4
924	2018	2	4	2	4	1	2	8	1	1	2	4
925	2018	2	4	2	21	3	2	4	1	1	2	4
926	2018	2	4	1	30	3	4	5	1	1	2	4
927	2018	2	4	3	7	1	7	8	1	1	2	4
928	2018	2	4	5	60	4	6	4	1	1	2	4
929	2018	2	4	2	21	3	6	4	1	1	2	4
930	2018	2	4	1	5	1	1	7	1	1	2	4
931	2018	2	4	2	22	3	2	3	1	1	2	10
932	2018	2	4	3	29	3	1	4	1	1	2	10
933	2018	2	4	1	50	4	5	5	1	1	2	10
934	2018	2	4	5	30	3	2	4	1	1	2	10
935	2018	2	4	1	7	1	1	4	1	1	2	12
936	2018	2	4	2	60	4	2	3	1	1	2	6
937	2018	2	4	2	60	4	6	3	1	1	2	6
938	2018	2	4	2	14	2	2	3	1	1	2	1
939	2018	2	4	2	5	1	5	3	1	1	2	1
940	2018	2	4	5	30	3	5	6	1	1	2	1
941	2018	2	4	5	14	2	7	4	1	1	2	1
942	2018	2	4	2	21	3	6	4	1	1	2	9
943	2018	2	4	4	7	1	2	4	1	1	2	9
944	2018	2	4	1	14	2	4	6	1	1	2	9
945	2018	2	4	4	7	1	2	6	1	1	2	5
946	2018	2	4	1	7	1	1	3	1	1	2	5
947	2018	2	4	4	5	1	3	3	1	1	2	5
948	2018	2	4	1	14	2	5	5	1	1	2	7
949	2018	2	4	2	7	1	1	4	1	1	2	7
950	2018	2	4	5	11	2	1	4	1	1	2	7
951	2018	2	4	1	9	2	4	4	1	1	2	3
952	2018	2	4	5	7	1	5	3	1	1	2	3
953	2018	2	4	5	50	4	3	3	1	1	2	3
954	2018	2	4	2	42	4	1	3	1	1	2	3
955	2018	2	4	5	22	3	1	4	1	1	2	3
956	2018	2	4	1	8	2	7	4	1	1	2	3
957	2018	2	4	4	30	3	7	3	1	1	2	3
958	2018	2	4	5	60	4	1	6	1	1	2	3
959	2018	2	4	2	14	2	4	5	1	1	2	3
960	2018	2	4	2	60	4	5	5	1	1	2	3
961	2018	2	4	5	30	3	7	3	1	1	2	3
962	2018	2	4	3	21	3	2	5	1	1	2	3
963	2018	2	4	4	10	2	3	4	1	1	2	3
964	2018	2	4	4	18	3	3	4	2	1	2	3
965	2018	2	4	1	14	2	3	7	1	1	2	3
966	2018	2	4	4	14	2	7	5	1	1	2	3
967	2018	2	4	2	9	2	5	6	1	1	2	3
968	2018	2	4	3	60	4	5	5	2	1	2	2
969	2018	2	4	2	7	1	1	4	2	1	2	2
970	2018	2	4	3	7	1	5	4	1	1	2	2
971	2018	2	4	4	10	2	5	4	1	1	2	2
972	2018	2	4	2	30	3	4	4	1	1	2	2
973	2018	2	4	3	15	3	4	5	1	1	2	2
974	2018	2	4	2	30	3	4	4	1	1	2	2
975	2018	2	4	3	12	2	2	4	1	1	2	2
976	2018	2	4	1	14	2	7	4	1	1	2	2
977	2018	2	4	1	17	3	6	4	1	1	2	2
978	2018	2	4	1	14	2	5	4	1	1	2	2
979	2018	2	4	1	7	1	1	4	1	1	2	2
980	2018	2	4	4	9	2	6	5	1	1	2	2
981	2018	2	4	4	4	1	3	4	2	1	2	2
982	2018	2	4	5	60	4	3	6	1	1	2	12
983	2018	2	4	3	30	3	5	6	2	1	2	5
984	2018	2	4	2	7	1	6	7	1	1	2	5
985	2018	2	4	5	7	1	1	1	1	1	2	5
986	2018	2	4	2	21	3	7	4	1	1	2	5
987	2018	2	4	1	17	3	3	4	1	1	2	11
988	2018	2	4	4	60	4	3	5	1	1	2	11
989	2018	2	4	1	4	1	1	4	1	1	2	11
990	2018	2	4	5	21	3	5	4	1	1	2	11
991	2018	2	4	1	30	3	4	6	1	1	2	11
992	2018	2	4	2	6	1	4	6	1	1	2	11
993	2018	2	4	4	14	2	3	3	1	1	2	11
994	2018	2	4	5	16	3	3	4	1	1	2	11
995	2018	2	4	5	35	4	2	4	1	1	2	11
996	2018	2	4	1	30	3	4	6	1	1	2	11
997	2018	2	4	2	10	2	4	6	1	1	2	11
998	2018	2	4	2	21	3	4	4	1	1	2	11
999	2018	2	4	2	10	2	1	4	1	1	2	11
1000	2018	2	4	1	6	1	5	6	1	1	2	11
1001	2018	2	4	1	5	1	5	5	1	1	2	11
1002	2018	2	4	3	6	1	4	4	1	1	2	11
1003	2018	2	4	3	22	3	3	6	1	1	2	8
1004	2018	2	4	5	20	3	4	8	1	1	2	7
1005	2018	2	4	5	60	4	2	4	1	1	2	7
1006	2018	2	5	5	30	3	6	4	1	1	2	12
1007	2018	2	5	3	21	3	4	5	1	1	2	12
1008	2018	2	5	4	60	4	4	4	1	1	2	12
1009	2018	2	5	5	30	3	2	5	1	1	2	12
1010	2018	2	5	2	42	4	1	6	1	1	2	12
1011	2018	2	5	5	40	4	6	5	1	1	2	4
1012	2018	2	5	5	42	4	2	6	1	1	2	4
1013	2018	2	5	4	7	1	3	4	1	1	2	4
1014	2018	2	5	5	60	4	1	2	1	1	2	5
1015	2018	2	5	2	13	2	7	5	1	1	2	10
1016	2018	2	5	4	5	1	5	3	1	1	2	10
1017	2018	2	5	2	30	3	4	7	1	1	2	6
1018	2018	2	5	3	10	2	1	4	1	1	2	6
1019	2018	2	5	2	7	1	3	3	1	1	2	6
1020	2018	2	5	5	60	4	3	2	1	1	2	5
1021	2018	2	5	4	28	3	2	5	1	1	2	5
1022	2018	2	5	2	60	4	5	4	1	1	2	5
1023	2018	2	5	5	23	3	4	4	1	1	2	7
1024	2018	2	5	2	90	4	2	4	1	1	2	7
1025	2018	2	5	4	30	3	3	3	1	1	2	7
1026	2018	2	5	5	24	3	3	3	1	1	2	7
1027	2018	2	5	5	11	2	5	3	1	1	2	7
1028	2018	2	5	5	7	1	7	5	2	1	2	3
1029	2018	2	5	4	7	1	7	1	1	1	2	3
1030	2018	2	5	5	18	3	4	3	1	1	2	3
1031	2018	2	5	3	21	3	4	3	1	1	2	3
1032	2018	2	5	3	60	4	3	5	1	1	2	3
1033	2018	2	5	1	60	4	1	7	1	1	2	3
1034	2018	2	5	2	38	4	3	3	1	1	2	3
1035	2018	2	5	2	6	1	1	4	1	1	2	2
1036	2018	2	5	5	30	3	2	4	1	1	2	2
1037	2018	2	5	3	6	1	2	4	1	1	2	2
1038	2018	2	5	3	7	1	5	4	1	1	2	2
1039	2018	2	5	5	12	2	4	4	1	1	2	2
1040	2018	2	5	5	28	3	4	7	1	1	2	5
1041	2018	2	5	1	30	3	4	4	1	1	2	11
1042	2018	2	5	5	5	1	4	4	1	1	2	11
1043	2018	2	5	2	90	4	1	6	1	1	2	11
1044	2018	2	5	4	90	4	6	8	1	1	2	8
1045	2018	2	5	2	14	2	2	5	1	1	2	8
1046	2018	1	1	1	11	2	5	4	1	2	3	12	1	2
1047	2018	1	1	1	7	1	3	1	1	2	3	12	1	2
1048	2018	1	1	1	9	2	5	6	1	2	3	1	1	2
1049	2018	1	1	3	9	2	7	5	1	2	3	10	1	9
1050	2018	1	1	1	10	2	1	4	2	2	3	12	2	1
1051	2018	1	1	2	14	2	1	5	1	2	3	12	2	1
1052	2018	1	1	5	13	2	1	8	2	2	3	12	7	1
1053	2018	1	1	3	7	1	1	4	2	2	3	2	7	1
1054	2018	1	1	1	11	2	6	4	1	2	3	12	8	2
1055	2018	1	1	2	7	1	4	3	1	2	3	12
1056	2018	1	2	4	90	4	4	6	2	2	3	12	1	2
1057	2018	1	2	1	14	2	1	4	1	2	3	12	1	2
1058	2018	1	2	5	14	2	5	6	1	2	3	12	1	2
1059	2018	1	2	4	4	1	3	6	1	2	3	12	1	2
1060	2018	1	2	3	20	3	5	6	1	2	3	12	1	2
1061	2018	1	2	4	90	4	5	4	1	2	3	3	1	5
1062	2018	1	2	4	14	2	3	4	2	2	3	12	1	7
1063	2018	1	2	2	7	1	1	4	2	2	3	12	2	1
1064	2018	1	2	4	10	2	1	5	1	2	3	12	2	1
1065	2018	1	2	1	14	2	6	3	1	2	3	3	5	2
1066	2018	1	2	4	21	3	3	4	1	2	3	12		1
1067	2018	1	3	4	28	3	7	6	1	2	3	12	1	2
1068	2018	1	3	5	16	3	3	4	2	2	3	2	1	7
1069	2018	1	3	1	42	4	2	5	2	2	3	12	1
1070	2018	1	3	5	23	3	4	6	1	2	3	12	2	1
1071	2018	1	3	4	14	2	1	4	1	2	3	2	2	6
1072	2018	1	3	4	4	1	2	5	1	2	3	3	5	2
1073	2018	1	3	5	28	3	1	4	2	2	3	2	7	3
1074	2018	1	4	2	10	2	5	5	1	2	3	12	1	2
1075	2018	1	4	5	6	1	1	4	1	2	3	12	1	2
1076	2018	1	4	1	7	1	2	4	1	2	3	1	1	2
1077	2018	1	4	5	14	2	1	5	1	2	3	2	1	2
1078	2018	1	4	5	90	4	1	2	1	2	3	12	1	7
1079	2018	1	4	4	7	1	3	7	1	2	3	12	2	1
1080	2018	1	5	2	5	1	3	4	2	2	3	12	1	7
1081	2018	1	5	3	8	2	6	4	1	2	3	2	1	7
1082	2018	1	5	5	30	3	6	5	1	2	3	12	4	1
1083	2018	1	5	2	60	4	6	4	2	2	3	2	9
1084	2018	2	1	3	32	4	3	6	1	2	3	12	1	2
1085	2018	2	1	2	24	3	5	4	1	2	3	12	1	2
1086	2018	2	1	2	17	3	2	5	1	2	3	12	1	2
1087	2018	2	1	2	10	2	4	5	1	2	3	1	1	2
1088	2018	2	1	1	26	3	4	4	1	2	3	2	1	2
1089	2018	2	1	2	10	2	1	4	2	2	3	12	2	1
1090	2018	2	1	4	7	1	3	5	1	2	3	12	2	1
1091	2018	2	1	2	28	3	3	5	1	2	3	10	2	1
1092	2018	2	1	3	8	2	2	6	2	2	3	2	4	7
1093	2018	2	1	4	42	4	6	7	1	2	3	3	5	2
1094	2018	2	1	1	90	4	6	6	1	2	3	4		1
1095	2018	2	1	1	7	1	3	4	1	2	3	2		6
1096	2018	2	1	2	54	4	3	5	1	2	3	12
1097	2018	2	2	1	60	4	1	6	2	2	3	12	1	2
1098	2018	2	2	5	13	2	4	4	1	2	3	12	1	2
1099	2018	2	2	3	7	1	6	5	1	2	3	12	1	2
1100	2018	2	2	2	7	1	3	4	1	2	3	10	1	2
1101	2018	2	2	5	7	1	4	4	1	2	3	3	1	5
1102	2018	2	2	1	10	2	3	7	1	2	3	3	1	5
1103	2018	2	2	5	21	3	1	3	2	2	3	12	1	7
1104	2018	2	2	1	7	1	1	6	2	2	3	12	1	7
1105	2018	2	2	4	90	4	3	6	2	2	3	2	1	7
1106	2018	2	2	5	16	3	2	4	1	2	3	12	1
1107	2018	2	2	5	4	1	4	5	2	2	3	12	2	1
1108	2018	2	2	2	14	2	7	4	1	2	3	12	2	1
1109	2018	2	2	3	7	1	1	4	1	2	3	12	2	1
1110	2018	2	2	4	14	2	3	4	1	2	3	12	2	1
1111	2018	2	2	5	4	1	4	6	1	2	3	12	2	7
1112	2018	2	2	2	17	3	1	6	1	2	3	12	4	7
1113	2018	2	2	4	6	1	3	4	2	2	3	3	5	1
1114	2018	2	2	1	9	2	4	4	1	2	3	2	6	6
1115	2018	2	2	3	7	1	1	5	2	2	3	12	7	1
1116	2018	2	2	5	7	1	3	4	2	2	3	2	7	7
1117	2018	2	2	2	9	2	2	6	1	2	3	3	9	9
1118	2018	2	2	1	14	2	3	4	1	2	3	3		5
1119	2018	2	3	3	10	2	3	4	2	2	3	12	1	2
1120	2018	2	3	5	42	4	7	3	2	2	3	12	1	2
1121	2018	2	3	5	7	1	4	6	1	2	3	12	1	2
1122	2018	2	3	2	7	1	2	6	1	2	3	12	1	2
1123	2018	2	3	1	14	2	7	6	1	2	3	12	1	2
1124	2018	2	3	2	60	4	1	4	1	2	3	10	1	2
1125	2018	2	3	5	25	3	4	4	2	2	3	2	1	7
1126	2018	2	3	2	60	4	4	4	1	2	3	2	1	7
1127	2018	2	3	5	30	3	5	7	2	2	3	12	2	1
1128	2018	2	3	2	21	3	7	5	1	2	3	12	2	1
1129	2018	2	3	5	30	3	7	3	1	2	3	4	2	1
1130	2018	2	3	3	30	3	3	7	1	2	3	3	2	1
1131	2018	2	3	2	7	1	5	4	1	2	3	2	2	7
1132	2018	2	3	5	7	1	7	5	1	2	3	12	4	2
1133	2018	2	3	4	30	3	2	3	1	2	3	12	4	8
1134	2018	2	3	5	90	4	7	5	1	2	3	3	5	1
1135	2018	2	3	5	5	1	3	4	1	2	3	3	5	2
1136	2018	2	3	3	14	2	5	4	1	2	3	2	6	2
1137	2018	2	3	5	7	1	6	5	2	2	3	12	7	1
1138	2018	2	3	1	12	2	2	4	2	2	3	2	9	7
1139	2018	2	3	5	14	2	3	6	2	2	3	2		2
1140	2018	2	4	5	30	3	2	3	1	2	3	12	1	2
1141	2018	2	4	4	30	3	2	3	1	2	3	12	1	2
1142	2018	2	4	5	10	2	5	4	1	2	3	2	1	2
1143	2018	2	4	3	23	3	6	4	1	2	3	12	2	1
1144	2018	2	4	2	21	3	7	7	1	2	3	12	2	1
1145	2018	2	4	3	14	2	5	4	1	2	3	12	2	1
1146	2018	2	4	1	14	2	5	4	1	2	3	2	2	7
1147	2018	2	4	5	4	1	3	4	1	2	3	12	2	9
1148	2018	2	4	5	42	4	5	4	1	2	3	12	4	1
1149	2018	2	4	5	14	2	5	8	2	2	3	12	4	2
1150	2018	2	4	4	30	3	5	4	2	2	3	2	7	7
1151	2018	2	4	5	10	2	2	3	1	2	3	12
1152	2018	2	5	4	30	3	1	4	1	2	3	12	1	2
1153	2018	2	5	5	60	4	2	5	1	2	3	12	1	2
1154	2018	2	5	5	7	1	4	6	1	2	3	12	8	2
1155	2018	2	5	5	30	3	5	4	1	2	3	2		2
1156	2018	2	5	5	240	4	2	4	1	2	3	12
1157	2018	1	1	4	20	3	5	4	1	2	4	4
1158	2018	1	1	1	60	4	1	6	1	2	4	5
1159	2018	1	1	1	12	2	4	4	1	2	4	10
1160	2018	1	1	4	4	1	4	4	1	2	4	10
1161	2018	1	1	4	11	2	7	6	1	2	4	7
1162	2018	1	1	1	27	3	1	5	1	2	4	2
1163	2018	1	2	5	5	1	4	4	1	2	4	4
1164	2018	1	2	3	10	2	1	4	1	2	4	4
1165	2018	1	2	5	14	2	2	7	2	2	4	4
1166	2018	1	2	4	21	3	3	4	1	2	4	4
1167	2018	1	2	4	14	2	2	4	1	2	4	10
1168	2018	1	2	5	10	2	5	4	1	2	4	10
1169	2018	1	2	3	60	4	5	4	1	2	4	10
1170	2018	1	2	4	12	2	5	4	1	2	4	6
1171	2018	1	2	5	8	2	1	3	1	2	4	6
1172	2018	1	2	3	7	1	1	1	2	2	4	5
1173	2018	1	2	2	14	2	2	3	1	2	4	5
1174	2018	1	2	4	10	2	1	4	2	2	4	2
1175	2018	1	2	4	11	2	3	5	1	2	4	2
1176	2018	1	2	3	7	1	4	4	2	2	4	2
1177	2018	1	2	4	5	1	1	4	2	2	4	5
1178	2018	1	2	4	6	1	3	4	2	2	4	5
1179	2018	1	2	4	37	4	3	7	1	2	4	5
1180	2018	1	3	5	8	2	1	4	1	2	4	12
1181	2018	1	3	5	14	2	3	6	1	2	4	12
1182	2018	1	3	3	55	4	5	4	1	2	4	4
1183	2018	1	3	5	7	1	2	4	1	2	4	12
1184	2018	1	3	4	10	2	4	4	2	2	4	5
1185	2018	1	3	4	14	2	1	3	1	2	4	5
1186	2018	1	3	5	12	2	3	3	1	2	4	5
1187	2018	1	4	5	8	2	1	8	2	2	4	4
1188	2018	1	4	1	20	3	5	4	2	2	4	10
1189	2018	2	1	1	7	1	5	6	1	2	4	10
1190	2018	2	1	3	7	1	7	6	2	2	4	4
1191	2018	2	1	2	30	3	4	7	1	2	4	4
1192	2018	2	1	4	10	2	3	4	1	2	4	4
1193	2018	2	1	3	21	3	2	8	1	2	4	10
1194	2018	2	1	4	5	1	4	7	1	2	4	10
1195	2018	2	1	3	7	1	1	4	1	2	4	10
1196	2018	2	1	2	7	1	1	4	1	2	4	12
1197	2018	2	1	3	14	2	2	4	1	2	4	5
1198	2018	2	1	2	7	1	5	4	1	2	4	5
1199	2018	2	1	4	60	4	2	2	1	2	4	5
1200	2018	2	1	4	10	2	4	5	1	2	4	7
1201	2018	2	1	2	5	1	4	4	1	2	4	3
1202	2018	2	1	4	14	2	6	7	1	2	4	3
1203	2018	2	1	2	14	2	2	4	1	2	4	2
1204	2018	2	1	2	60	4	3	6	1	2	4	12
1205	2018	2	1	4	6	1	1	6	2	2	4	5
1206	2018	2	1	2	30	3	1	4	2	2	4	5
1207	2018	2	1	3	28	3	3	4	1	2	4	5
1208	2018	2	1	2	4	1	1	6	1	2	4	5
1209	2018	2	1	1	44	4	7	5	2	2	4	5
1210	2018	2	1	4	4	1	2	4	1	2	4	11
1211	2018	2	2	3	21	3	4	4	1	2	4	12
1212	2018	2	2	5	13	2	5	4	1	2	4	12
1213	2018	2	2	3	22	3	5	4	1	2	4	12
1214	2018	2	2	5	25	3	3	2	1	2	4	4
1215	2018	2	2	3	30	3	1	7	1	2	4	4
1216	2018	2	2	1	14	2	1	6	1	2	4	4
1217	2018	2	2	5	30	3	5	3	2	2	4	4
1218	2018	2	2	4	14	2	2	4	1	2	4	10
1219	2018	2	2	3	7	1	1	4	2	2	4	10
1220	2018	2	2	5	7	1	7	6	1	2	4	10
1221	2018	2	2	5	4	1	3	5	1	2	4	10
1222	2018	2	2	5	12	2	4	4	1	2	4	6
1223	2018	2	2	4	21	3	6	5	2	2	4	5
1224	2018	2	2	1	7	1	2	7	2	2	4	5
1225	2018	2	2	5	42	4	7	4	1	2	4	5
1226	2018	2	2	5	10	2	6	4	1	2	4	5
1227	2018	2	2	5	11	2	1	3	1	2	4	3
1228	2018	2	2	2	120	4	1	6	2	2	4	5
1229	2018	2	2	5	98	4	4	3	1	2	4	5
1230	2018	2	2	5	7	1	2	4	1	2	4	11
1231	2018	2	3	5	25	3	5	4	2	2	4	4
1232	2018	2	3	3	60	4	1	3	2	2	4	4
1233	2018	2	3	1	14	2	1	3	2	2	4	4
1234	2018	2	3	3	30	3	6	4	1	2	4	4
1235	2018	2	3	5	4	1	3	8	1	2	4	4
1236	2018	2	3	2	14	2	7	6	1	2	4	4
1237	2018	2	3	5	7	1	7	4	1	2	4	4
1238	2018	2	3	5	17	3	3	6	2	2	4	4
1239	2018	2	3	5	49	4	4	8	1	2	4	4
1240	2018	2	3	5	20	3	3	6	1	2	4	4
1241	2018	2	3	2	14	2	6	4	1	2	4	10
1242	2018	2	3	3	60	4	1	4	1	2	4	10
1243	2018	2	3	3	7	1	1	3	1	2	4	1
1244	2018	2	3	5	7	1	2	5	2	2	4	5
1245	2018	2	3	5	120	4	1	4	1	2	4	5
1246	2018	2	3	1	8	2	2	4	1	2	4	5
1247	2018	2	3	5	6	1	5	6	1	2	4	5
1248	2018	2	3	2	8	2	1	3	1	2	4	5
1249	2018	2	3	5	10	2	4	4	1	2	4	7
1250	2018	2	3	4	21	3	2	4	1	2	4	7
1251	2018	2	3	5	30	3	2	4	1	2	4	3
1252	2018	2	3	1	7	1	1	4	1	2	4	2
1253	2018	2	3	4	7	1	1	4	1	2	4	2
1254	2018	2	3	3	14	2	2	4	1	2	4	2
1255	2018	2	3	3	19	3	5	4	1	2	4	2
1256	2018	2	3	5	30	3	1	4	2	2	4	5
1257	2018	2	3	3	90	4	5	4	2	2	4	5
1258	2018	2	3	4	5	1	6	4	1	2	4	5
1259	2018	2	3	4	5	1	3	4	1	2	4	5
1260	2018	2	4	5	120	4	4	4	1	2	4	4
1261	2018	2	4	2	14	2	5	6	1	2	4	4
1262	2018	2	4	1	14	2	7	7	1	2	4	4
1263	2018	2	4	5	30	3	1	5	1	2	4	4
1264	2018	2	4	5	32	4	3	4	1	2	4	4
1265	2018	2	4	2	90	4	7	6	1	2	4	4
1266	2018	2	4	5	4	1	5	4	1	2	4	10
1267	2018	2	4	5	7	1	2	4	2	2	4	10
1268	2018	2	4	5	77	4	3	4	2	2	4	10
1269	2018	2	4	5	6	1	2	4	1	2	4	10
1270	2018	2	4	4	10	2	3	6	1	2	4	10
1271	2018	2	4	3	8	2	6	5	2	2	4	6
1272	2018	2	4	5	21	3	5	6	1	2	4	1
1273	2018	2	4	2	10	2	2	4	1	2	4	9
1274	2018	2	4	4	4	1	3	5	1	2	4	12
1275	2018	2	4	1	30	3	5	4	1	2	4	5
1276	2018	2	4	5	22	3	6	2	1	2	4	5
1277	2018	2	4	3	90	4	7	4	1	2	4	3
1278	2018	2	4	5	14	2	1	5	1	2	4	2
1279	2018	2	4	5	10	2	4	4	1	2	4	2
1280	2018	2	4	4	16	3	1	4	2	2	4	5
1281	2018	2	4	5	14	2	3	6	2	2	4	5
1282	2018	2	4	5	28	3	2	2	1	2	4	5
1283	2018	2	4	2	8	2	7	4	1	2	4	5
1284	2018	2	5	5	30	3	2	3	1	2	4	10
1285	2018	2	5	5	15	3	5	5	2	2	4	4
1286	2018	2	5	5	90	4	4	4	2	2	4	4
1287	2018	2	5	5	60	4	1	4	1	2	4	3
1288	2018	2	5	5	22	3	6	5	1	2	4	2
1289	2018	2	5	5	90	4	1	3	1	2	4	5
1290	2019	1	1	4	30	3	1	4	2	1	1	12	1	2
1291	2019	1	1	3	15	3	7	4	2	1	1	12	1	2
1292	2019	1	1	1	8	2	3	4	1	1	1	12	1	2
1293	2019	1	1	1	5	1	1	5	1	1	1	12	1	2
1294	2019	1	1	4	30	3	7	3	1	1	1	12	1	2
1295	2019	1	1	1	10	2	1	4	1	1	1	12	1	2
1296	2019	1	1	2	30	3	6	4	1	1	1	12	1	2
1297	2019	1	1	5	120	4	3	5	1	1	1	12	1	2
1298	2019	1	1	4	7	1	2	2	1	1	1	12	1	2
1299	2019	1	1	2	4	1	1	6	1	1	1	12	1	2
1300	2019	1	1	2	10	2	3	4	1	1	1	12	1	2
1301	2019	1	1	1	10	2	6	6	1	1	1	12	1	2
1302	2019	1	1	3	7	1	2	3	1	1	1	12	1	2
1303	2019	1	1	4	21	3	3	3	1	1	1	1	1	2
1304	2019	1	1	1	15	3	2	4	1	1	1	1	1	2
1305	2019	1	1	2	11	2	5	4	2	1	1	9	1	2
1306	2019	1	1	1	90	4	2	6	2	1	1	2	1	3
1307	2019	1	1	1	15	3	2	4	2	1	1	2	1	3
1308	2019	1	1	4	4	1	1	5	1	1	1	2	1	7
1309	2019	1	1	1	21	3	5	6	1	1	1	12	2	1
1310	2019	1	1	1	35	4	4	5	1	1	1	12	2	1
1311	2019	1	1	1	28	3	3	4	1	1	1	12	2	1
1312	2019	1	1	3	7	1	4	7	1	1	1	12	2	1
1313	2019	1	1	2	14	2	1	5	1	1	1	12	2	1
1314	2019	1	1	1	9	2	2	7	1	1	1	12	2	1
1315	2019	1	1	2	5	1	5	5	1	1	1	12	2	1
1316	2019	1	1	2	34	4	3	6	1	1	1	12	2	1
1317	2019	1	1	4	5	1	1	5	1	1	1	12	2	1
1318	2019	1	1	4	38	4	7	7	1	1	1	12	2	1
1319	2019	1	1	1	5	1	6	4	1	1	1	4	2	1
1320	2019	1	1	4	4	1	4	4	1	1	1	12	2	4
1321	2019	1	1	3	9	2	6	8	1	1	1	3	2	5
1322	2019	1	1	4	30	3	7	4	1	1	1	2	2	6
1323	2019	1	1	3	7	1	6	6	2	1	1	2	2	7
1324	2019	1	1	1	6	1	3	5	2	1	1	2	2	7
1325	2019	1	1	2	6	1	1	4	1	1	1	2	2
1326	2019	1	1	4	7	1	3	4	2	1	1	2	3	1
1327	2019	1	1	1	6	1	5	4	2	1	1	2	3	1
1328	2019	1	1	2	9	2	1	6	1	1	1	3	4	2
1329	2019	1	1	3	20	3	7	4	1	1	1	3	5	1
1330	2019	1	1	2	23	3	5	3	1	1	1	3	5	2
1331	2019	1	1	3	7	1	2	8	1	1	1	3	5	2
1332	2019	1	1	2	15	3	3	5	1	1	1	3	5	6
1333	2019	1	1	2	7	1	6	4	1	1	1	2	6	2
1334	2019	1	1	4	7	1	4	4	2	1	1	2	6	3
1335	2019	1	1	3	7	1	4	5	2	1	1	4	7	1
1336	2019	1	1	2	21	3	4	4	1	1	1	12		2
1337	2019	1	1	3	40	4	6	5	1	1	1	3		5
1338	2019	1	2	2	5	1	7	4	2	1	1	12	1	2
1339	2019	1	2	4	14	2	7	4	2	1	1	12	1	2
1340	2019	1	2	1	30	3	2	3	1	1	1	12	1	2
1341	2019	1	2	4	5	1	4	3	1	1	1	12	1	2
1342	2019	1	2	2	60	4	1	4	1	1	1	12	1	2
1343	2019	1	2	4	19	3	2	6	1	1	1	12	1	2
1344	2019	1	2	4	60	4	7	6	1	1	1	12	1	2
1345	2019	1	2	3	30	3	4	4	1	1	1	12	1	2
1346	2019	1	2	4	5	1	6	6	1	1	1	12	1	2
1347	2019	1	2	3	17	3	6	4	1	1	1	12	1	2
1348	2019	1	2	3	4	1	5	4	1	1	1	12	1	2
1349	2019	1	2	2	60	4	7	4	1	1	1	12	1	2
1350	2019	1	2	1	7	1	4	3	1	1	1	1	1	2
1351	2019	1	2	2	11	2	3	5	1	1	1	12	1	5
1352	2019	1	2	2	21	3	7	6	1	1	1	3	1	5
1353	2019	1	2	4	7	1	7	7	2	1	1	12	1	6
1354	2019	1	2	5	60	4	4	4	2	1	1	2	1	7
1355	2019	1	2	1	10	2	1	3	2	1	1	12	2	1
1356	2019	1	2	3	16	3	7	4	1	1	1	12	2	1
1357	2019	1	2	4	10	2	6	7	1	1	1	12	2	1
1358	2019	1	2	3	40	4	4	7	1	1	1	12	2	1
1359	2019	1	2	2	14	2	2	6	1	1	1	12	2	1
1360	2019	1	2	5	9	2	6	7	1	1	1	12	2	1
1361	2019	1	2	2	10	2	5	5	1	1	1	12	2	1
1362	2019	1	2	2	10	2	7	5	1	1	1	12	2	1
1363	2019	1	2	4	14	2	5	3	1	1	1	12	2	1
1364	2019	1	2	2	8	2	4	3	1	1	1	12	2	1
1365	2019	1	2	2	9	2	2	3	1	1	1	1	2	1
1366	2019	1	2	4	4	1	3	5	1	1	1	3	2	1
1367	2019	1	2	3	7	1	3	4	1	1	1	12	2	4
1368	2019	1	2	2	8	2	7	4	1	1	1	3	2	5
1369	2019	1	2	4	10	2	1	3	1	1	1	3	2	5
1370	2019	1	2	3	10	2	4	4	1	1	1	2	2	6
1371	2019	1	2	4	14	2	2	5	2	1	1	12	4	1
1372	2019	1	2	4	28	3	6	4	2	1	1	12	4	2
1373	2019	1	2	4	7	1	2	3	1	1	1	12	4	2
1374	2019	1	2	3	30	3	1	5	2	1	1	2	4	2
1375	2019	1	2	2	60	4	3	4	1	1	1	3	5	2
1376	2019	1	2	1	7	1	2	7	1	1	1	3	5	2
1377	2019	1	2	5	30	3	5	6	1	1	1	3	5	2
1378	2019	1	2	1	10	2	4	4	1	1	1	3	5	2
1379	2019	1	2	2	14	2	7	4	1	1	1	3	5	2
1380	2019	1	2	2	14	2	7	7	1	1	1	12	6	2
1381	2019	1	2	1	14	2	4	4	1	1	1	1	6	2
1382	2019	1	2	4	90	4	2	4	1	1	1	3	6	2
1383	2019	1	2	4	10	2	2	5	1	1	1	2	6	4
1384	2019	1	2	5	7	1	6	5	2	1	1	2	7	7
1385	2019	1	2	4	5	1	1	4	1	1	1	12		2
1386	2019	1	2	5	10	2	4	8	2	1	1	12
1387	2019	1	2	5	30	3	5	4	1	1	1	2
1388	2019	1	3	1	10	2	5	5	2	1	1	12	1	2
1389	2019	1	3	2	14	2	6	5	2	1	1	12	1	2
1390	2019	1	3	2	90	4	2	4	2	1	1	12	1	2
1391	2019	1	3	1	30	3	1	4	2	1	1	12	1	2
1392	2019	1	3	5	5	1	6	3	1	1	1	12	1	2
1393	2019	1	3	5	28	3	7	4	1	1	1	12	1	2
1394	2019	1	3	4	35	4	5	3	1	1	1	12	1	2
1395	2019	1	3	2	19	3	7	3	1	1	1	12	1	2
1396	2019	1	3	2	5	1	7	4	1	1	1	12	1	2
1397	2019	1	3	1	14	2	7	4	1	1	1	1	1	2
1398	2019	1	3	1	7	1	5	4	2	1	1	2	1	3
1399	2019	1	3	5	28	3	4	8	1	1	1	3	1	5
1400	2019	1	3	2	6	1	6	4	1	1	1	12	1
1401	2019	1	3	5	30	3	5	5	2	1	1	12	2	1
1402	2019	1	3	2	30	3	3	6	1	1	1	12	2	1
1403	2019	1	3	1	7	1	1	5	1	1	1	12	2	1
1404	2019	1	3	2	18	3	3	7	1	1	1	12	2	1
1405	2019	1	3	1	90	4	1	8	1	1	1	12	2	1
1406	2019	1	3	4	18	3	5	6	1	1	1	12	2	1
1407	2019	1	3	1	7	1	7	5	1	1	1	1	2	1
1408	2019	1	3	2	30	3	2	3	1	1	1	1	2	1
1409	2019	1	3	2	180	4	6	4	2	1	1	12	2	2
1410	2019	1	3	4	14	2	5	4	1	1	1	3	2	5
1411	2019	1	3	4	21	3	1	4	1	1	1	2	2	6
1412	2019	1	3	2	5	1	1	4	1	1	1	12	2	7
1413	2019	1	3	2	90	4	2	5	2	1	1	2	2	7
1414	2019	1	3	1	14	2	1	4	2	1	1	2	3	1
1415	2019	1	3	4	6	1	2	4	2	1	1	2	3	1
1416	2019	1	3	2	14	2	1	4	1	1	1	12	4	2
1417	2019	1	3	2	4	1	7	4	1	1	1	3	5	2
1418	2019	1	3	4	6	1	4	4	1	1	1	2	7	1
1419	2019	1	3	5	6	1	1	4	1	1	1	2	7	2
1420	2019	1	3	5	95	4	6	4	1	1	1	3		5
1421	2019	1	3	1	56	4	6	5	1	1	1	12
1422	2019	1	4	5	7	1	6	4	2	1	1	12	1	2
1423	2019	1	4	1	6	1	2	4	1	1	1	12	1	2
1424	2019	1	4	5	60	4	4	4	1	1	1	12	1	2
1425	2019	1	4	2	7	1	2	4	1	1	1	12	1	2
1426	2019	1	4	2	5	1	1	3	1	1	1	12	1	2
1427	2019	1	4	1	60	4	2	3	1	1	1	12	1	2
1428	2019	1	4	1	14	2	1	4	1	1	1	12	1	2
1429	2019	1	4	2	20	3	7	4	1	1	1	12	1	2
1430	2019	1	4	1	14	2	6	6	1	1	1	12	1	2
1431	2019	1	4	1	14	2	3	4	1	1	1	1	1	2
1432	2019	1	4	1	28	3	4	6	2	1	1	12	2	1
1433	2019	1	4	1	21	3	2	7	1	1	1	12	2	1
1434	2019	1	4	2	6	1	5	4	1	1	1	4	2	1
1435	2019	1	4	4	10	2	3	4	1	1	1	4	2	1
1436	2019	1	4	1	20	3	5	6	1	1	1	2	2	6
1437	2019	1	4	2	11	2	7	4	1	1	1	3	5	2
1438	2019	1	4	5	8	2	6	5	2	1	1	2	6	2
1439	2019	1	4	2	10	2	6	5	2	1	1	2	6	2
1440	2019	1	4	1	4	1	2	4	1	1	1	2	7	1
1441	2019	1	4	4	90	4	3	4	1	1	1	9	8	2
1442	2019	1	4	1	21	3	3	4	1	1	1	2	9	2
1443	2019	1	4	1	19	3	2	6	1	1	1	4		1
1444	2019	1	5	3	14	2	2	6	1	1	1	12	1	2
1445	2019	1	5	1	10	2	2	6	1	1	1	12	1	2
1446	2019	1	5	3	14	2	2	4	1	1	1	2	1	2
1447	2019	1	5	5	7	1	1	3	2	1	1	12	2	1
1448	2019	1	5	5	10	2	4	3	1	1	1	12	2	1
1449	2019	1	5	2	90	4	7	4	1	1	1	2	3	2
1450	2019	1	5	2	210	4	2	6	1	1	1	2	3	9
1451	2019	1	5	4	34	4	2	7	2	1	1	12	4	2
1452	2019	1	5	2	60	4	4	4	1	1	1	12	4	2
1453	2019	1	5	4	90	4	2	3	1	1	1	9	4	2
1454	2019	1	5	4	7	1	5	4	1	1	1	3	5	2
1455	2019	1	5	4	14	2	2	3	1	1	1	3	5	2
1456	2019	1	5	2	45	4	7	6	2	1	1	3
1457	2019	2	1	1	4	1	1	4	2	1	1	12	1	2
1458	2019	2	1	1	14	2	6	4	2	1	1	12	1	2
1459	2019	2	1	4	30	3	1	6	2	1	1	12	1	2
1460	2019	2	1	2	10	2	2	6	2	1	1	12	1	2
1461	2019	2	1	2	30	3	2	4	2	1	1	12	1	2
1462	2019	2	1	2	90	4	1	5	2	1	1	12	1	2
1463	2019	2	1	4	5	1	7	4	2	1	1	12	1	2
1464	2019	2	1	2	15	3	1	5	2	1	1	12	1	2
1465	2019	2	1	2	8	2	2	6	1	1	1	12	1	2
1466	2019	2	1	2	35	4	6	5	1	1	1	12	1	2
1467	2019	2	1	1	7	1	1	5	1	1	1	12	1	2
1468	2019	2	1	4	8	2	1	4	1	1	1	12	1	2
1469	2019	2	1	3	60	4	2	7	1	1	1	12	1	2
1470	2019	2	1	1	14	2	6	4	1	1	1	12	1	2
1471	2019	2	1	4	7	1	2	4	1	1	1	12	1	2
1472	2019	2	1	3	60	4	7	3	1	1	1	12	1	2
1473	2019	2	1	1	7	1	3	4	1	1	1	12	1	2
1474	2019	2	1	3	6	1	4	6	1	1	1	12	1	2
1475	2019	2	1	2	20	3	6	2	1	1	1	12	1	2
1476	2019	2	1	1	90	4	5	6	1	1	1	12	1	2
1477	2019	2	1	2	60	4	1	4	1	1	1	12	1	2
1478	2019	2	1	1	30	3	7	4	1	1	1	12	1	2
1479	2019	2	1	4	16	3	7	5	1	1	1	12	1	2
1480	2019	2	1	3	7	1	6	4	1	1	1	12	1	2
1481	2019	2	1	2	7	1	5	5	1	1	1	12	1	2
1482	2019	2	1	1	9	2	1	7	1	1	1	12	1	2
1483	2019	2	1	1	10	2	1	6	1	1	1	12	1	2
1484	2019	2	1	3	29	3	4	5	1	1	1	12	1	2
1485	2019	2	1	4	7	1	6	6	1	1	1	12	1	2
1486	2019	2	1	1	35	4	5	4	1	1	1	12	1	2
1487	2019	2	1	3	14	2	3	6	1	1	1	12	1	2
1488	2019	2	1	5	90	4	4	4	1	1	1	12	1	2
1489	2019	2	1	1	6	1	6	4	1	1	1	12	1	2
1490	2019	2	1	4	4	1	7	6	2	1	1	1	1	2
1491	2019	2	1	4	90	4	5	2	1	1	1	3	1	2
1492	2019	2	1	4	7	1	2	4	2	1	1	2	1	7
1493	2019	2	1	2	79	4	3	3	2	1	1	12	2	1
1494	2019	2	1	3	14	2	1	5	2	1	1	12	2	1
1495	2019	2	1	1	7	1	1	4	2	1	1	12	2	1
1496	2019	2	1	2	7	1	5	7	1	1	1	12	2	1
1497	2019	2	1	1	7	1	3	5	1	1	1	12	2	1
1498	2019	2	1	1	30	3	5	5	1	1	1	12	2	1
1499	2019	2	1	1	10	2	6	4	1	1	1	12	2	1
1500	2019	2	1	1	9	2	1	5	1	1	1	12	2	1
1501	2019	2	1	4	21	3	3	7	1	1	1	12	2	1
1502	2019	2	1	1	8	2	4	5	1	1	1	12	2	1
1503	2019	2	1	4	20	3	1	6	1	1	1	12	2	1
1504	2019	2	1	4	42	4	5	5	1	1	1	12	2	1
1505	2019	2	1	3	14	2	5	5	1	1	1	12	2	1
1506	2019	2	1	1	60	4	4	4	1	1	1	12	2	1
1507	2019	2	1	1	120	4	5	7	1	1	1	12	2	1
1508	2019	2	1	1	60	4	7	6	1	1	1	12	2	1
1509	2019	2	1	2	23	3	2	7	1	1	1	12	2	1
1510	2019	2	1	1	15	3	4	6	1	1	1	12	2	1
1511	2019	2	1	2	44	4	7	4	1	1	1	12	2	1
1512	2019	2	1	2	6	1	7	7	1	1	1	12	2	1
1513	2019	2	1	2	10	2	1	3	1	1	1	1	2	1
1514	2019	2	1	1	14	2	1	7	1	1	1	1	2	1
1515	2019	2	1	2	14	2	1	7	1	1	1	1	2	1
1516	2019	2	1	4	4	1	1	5	1	1	1	2	2	1
1517	2019	2	1	2	5	1	3	4	1	1	1	12	2	2
1518	2019	2	1	3	7	1	5	4	1	1	1	12	2	4
1519	2019	2	1	1	14	2	5	4	2	1	1	2	2	7
1520	2019	2	1	3	21	3	7	4	2	1	1	12	2
1521	2019	2	1	2	60	4	5	7	2	1	1	2	3	6
1522	2019	2	1	2	49	4	1	4	1	1	1	2	3	9
1523	2019	2	1	4	90	4	5	6	1	1	1	2	3
1524	2019	2	1	3	8	2	4	6	1	1	1	1	4	2
1525	2019	2	1	4	5	1	5	5	1	1	1	3	5	2
1526	2019	2	1	5	20	3	5	4	2	1	1	2	6	1
1527	2019	2	1	2	14	2	5	6	1	1	1	12	6	2
1528	2019	2	1	2	42	4	3	5	1	1	1	1	6	2
1529	2019	2	1	1	14	2	2	4	1	1	1	2	6	3
1530	2019	2	1	3	7	1	3	5	1	1	1	2	6	6
1531	2019	2	1	2	5	1	5	5	2	1	1	2	7	1
1532	2019	2	1	1	90	4	5	4	2	1	1	12	7	2
1533	2019	2	1	4	15	3	4	5	1	1	1	2	7	2
1534	2019	2	1	4	40	4	4	4	1	1	1	2	7	2
1535	2019	2	1	3	21	3	2	5	1	1	1	2		1
1536	2019	2	1	4	11	2	5	3	1	1	1	12
1537	2019	2	1	1	120	4	7	5	1	1	1	12
1538	2019	2	1	2	10	2	7	4	1	1	1	12
1539	2019	2	1	1	48	4	3	4	1	1	1	3
1540	2019	2	2	2	14	2	1	5	2	1	1	12	1	2
1541	2019	2	2	3	30	3	4	4	2	1	1	12	1	2
1542	2019	2	2	4	9	2	3	3	2	1	1	12	1	2
1543	2019	2	2	2	60	4	5	6	1	1	1	12	1	2
1544	2019	2	2	1	43	4	5	8	1	1	1	12	1	2
1545	2019	2	2	3	60	4	4	4	1	1	1	12	1	2
1546	2019	2	2	4	30	3	7	3	1	1	1	12	1	2
1547	2019	2	2	5	21	3	5	3	1	1	1	12	1	2
1548	2019	2	2	5	9	2	2	6	1	1	1	12	1	2
1549	2019	2	2	1	60	4	5	5	1	1	1	12	1	2
1550	2019	2	2	5	30	3	4	4	1	1	1	12	1	2
1551	2019	2	2	2	7	1	2	3	1	1	1	12	1	2
1552	2019	2	2	1	6	1	2	5	1	1	1	12	1	2
1553	2019	2	2	1	14	2	1	3	1	1	1	12	1	2
1554	2019	2	2	1	7	1	6	5	1	1	1	12	1	2
1555	2019	2	2	5	10	2	5	6	1	1	1	12	1	2
1556	2019	2	2	2	7	1	1	4	1	1	1	12	1	2
1557	2019	2	2	3	60	4	4	6	1	1	1	12	1	2
1558	2019	2	2	2	7	1	3	4	1	1	1	12	1	2
1559	2019	2	2	2	14	2	3	5	1	1	1	12	1	2
1560	2019	2	2	3	7	1	5	4	1	1	1	12	1	2
1561	2019	2	2	4	14	2	4	3	2	1	1	1	1	2
1562	2019	2	2	2	70	4	6	4	1	1	1	1	1	2
1563	2019	2	2	5	7	1	4	6	1	1	1	1	1	2
1564	2019	2	2	2	7	1	1	6	1	1	1	1	1	2
1565	2019	2	2	1	7	1	3	6	1	1	1	2	1	2
1566	2019	2	2	1	18	3	7	3	1	1	1	3	1	5
1567	2019	2	2	5	30	3	5	4	1	1	1	3	1	5
1568	2019	2	2	2	30	3	1	3	2	1	1	12	1	8
1569	2019	2	2	5	5	1	2	5	1	1	1	12	1
1570	2019	2	2	1	21	3	4	5	2	1	1	12	2	1
1571	2019	2	2	5	30	3	6	3	2	1	1	12	2	1
1572	2019	2	2	4	14	2	3	7	1	1	1	12	2	1
1573	2019	2	2	2	20	3	2	5	1	1	1	12	2	1
1574	2019	2	2	3	8	2	4	5	1	1	1	12	2	1
1575	2019	2	2	1	14	2	3	5	1	1	1	12	2	1
1576	2019	2	2	5	21	3	5	4	1	1	1	12	2	1
1577	2019	2	2	2	7	1	5	7	1	1	1	12	2	1
1578	2019	2	2	1	14	2	6	4	1	1	1	12	2	1
1579	2019	2	2	5	14	2	6	5	1	1	1	12	2	1
1580	2019	2	2	2	7	1	5	6	1	1	1	12	2	1
1581	2019	2	2	3	300	4	6	4	1	1	1	12	2	1
1582	2019	2	2	3	21	3	1	4	1	1	1	12	2	1
1583	2019	2	2	5	20	3	1	5	1	1	1	12	2	1
1584	2019	2	2	2	14	2	3	5	1	1	1	12	2	1
1585	2019	2	2	2	180	4	7	7	1	1	1	12	2	1
1586	2019	2	2	4	21	3	5	5	1	1	1	1	2	1
1587	2019	2	2	1	49	4	4	4	1	1	1	2	2	1
1588	2019	2	2	4	8	2	1	6	1	1	1	2	2	2
1589	2019	2	2	4	7	1	3	4	1	1	1	2	2	3
1590	2019	2	2	5	60	4	5	3	2	1	1	3	2	5
1591	2019	2	2	4	21	3	2	7	1	1	1	3	2	5
1592	2019	2	2	4	30	3	4	6	1	1	1	3	2	5
1593	2019	2	2	4	21	3	2	4	1	1	1	12	2	6
1594	2019	2	2	4	20	3	3	6	1	1	1	12	2	6
1595	2019	2	2	2	14	2	5	4	2	1	1	2	2	6
1596	2019	2	2	5	14	2	3	4	2	1	1	2	2	6
1597	2019	2	2	4	16	3	2	4	1	1	1	2	2	6
1598	2019	2	2	5	28	3	1	4	1	1	1	2	2	7
1599	2019	2	2	4	17	3	4	4	1	1	1	2	2	7
1600	2019	2	2	3	26	3	1	5	1	1	1	2	2	7
1601	2019	2	2	2	36	4	3	4	2	1	1	2	3	2
1602	2019	2	2	2	7	1	4	5	1	1	1	2	3	2
1603	2019	2	2	1	9	2	5	5	1	1	1	2	3
1604	2019	2	2	1	7	1	5	3	2	1	1	12	4	1
1605	2019	2	2	4	10	2	1	8	2	1	1	12	4	1
1606	2019	2	2	5	5	1	1	4	1	1	1	12	4	1
1607	2019	2	2	5	14	2	4	4	1	1	1	12	4	2
1608	2019	2	2	4	5	1	7	4	1	1	1	3	5	2
1609	2019	2	2	3	21	3	5	6	1	1	1	3	5	2
1610	2019	2	2	5	51	4	6	4	1	1	1	2	6	1
1611	2019	2	2	3	90	4	4	5	1	1	1	12	6	2
1612	2019	2	2	4	14	2	1	4	1	1	1	12	6	2
1613	2019	2	2	1	56	4	3	4	1	1	1	12	6	2
1614	2019	2	2	2	7	1	1	5	1	1	1	10	6	2
1615	2019	2	2	4	10	2	5	4	2	1	1	2	7	1
1616	2019	2	2	3	28	3	1	5	1	1	1	2	7	2
1617	2019	2	2	2	7	1	3	4	1	1	1	12		1
1618	2019	2	2	5	10	2	5	4	1	1	1	2		2
1619	2019	2	3	5	8	2	3	4	2	1	1	12	1	2
1620	2019	2	3	4	19	3	4	6	2	1	1	12	1	2
1621	2019	2	3	5	90	4	1	2	2	1	1	12	1	2
1622	2019	2	3	3	4	1	5	4	2	1	1	12	1	2
1623	2019	2	3	1	9	2	4	3	2	1	1	12	1	2
1624	2019	2	3	5	28	3	1	5	2	1	1	12	1	2
1625	2019	2	3	4	4	1	4	4	2	1	1	12	1	2
1626	2019	2	3	1	7	1	1	3	1	1	1	12	1	2
1627	2019	2	3	1	14	2	2	4	1	1	1	12	1	2
1628	2019	2	3	1	30	3	4	4	1	1	1	12	1	2
1629	2019	2	3	1	20	3	6	4	1	1	1	12	1	2
1630	2019	2	3	1	7	1	6	6	1	1	1	12	1	2
1631	2019	2	3	1	90	4	1	6	1	1	1	12	1	2
1632	2019	2	3	3	14	2	2	4	1	1	1	12	1	2
1633	2019	2	3	3	7	1	1	5	1	1	1	12	1	2
1634	2019	2	3	5	14	2	2	4	1	1	1	12	1	2
1635	2019	2	3	5	5	1	7	6	1	1	1	12	1	2
1636	2019	2	3	5	10	2	1	3	1	1	1	12	1	2
1637	2019	2	3	5	150	4	5	4	1	1	1	12	1	2
1638	2019	2	3	2	10	2	2	4	1	1	1	12	1	2
1639	2019	2	3	2	21	3	3	4	1	1	1	12	1	2
1640	2019	2	3	4	60	4	1	7	1	1	1	12	1	2
1641	2019	2	3	5	19	3	7	4	1	1	1	12	1	2
1642	2019	2	3	1	17	3	6	5	1	1	1	12	1	2
1643	2019	2	3	4	26	3	6	5	1	1	1	12	1	2
1644	2019	2	3	4	14	2	7	3	1	1	1	12	1	2
1645	2019	2	3	4	10	2	7	4	1	1	1	12	1	2
1646	2019	2	3	2	21	3	2	5	1	1	1	12	1	2
1647	2019	2	3	2	90	4	1	3	1	1	1	1	1	2
1648	2019	2	3	5	8	2	7	3	1	1	1	1	1	2
1649	2019	2	3	4	24	3	5	5	2	1	1	3	1	2
1650	2019	2	3	1	14	2	5	8	1	1	1	3	1	2
1651	2019	2	3	5	21	3	3	6	1	1	1	3	1	2
1652	2019	2	3	1	10	2	4	5	1	1	1	2	1	2
1653	2019	2	3	2	4	1	3	4	1	1	1	3	1	5
1654	2019	2	3	1	30	3	2	4	1	1	1	2	1	6
1655	2019	2	3	4	10	2	5	4	1	1	1	12	1
1656	2019	2	3	4	21	3	2	3	1	1	1	1	1
1657	2019	2	3	2	14	2	2	5	2	1	1	12	2	1
1658	2019	2	3	5	4	1	3	4	2	1	1	12	2	1
1659	2019	2	3	1	7	1	2	6	1	1	1	12	2	1
1660	2019	2	3	5	13	2	2	4	1	1	1	12	2	1
1661	2019	2	3	5	7	1	1	6	1	1	1	12	2	1
1662	2019	2	3	4	15	3	2	5	1	1	1	12	2	1
1663	2019	2	3	4	60	4	3	6	1	1	1	12	2	1
1664	2019	2	3	1	7	1	4	4	1	1	1	12	2	1
1665	2019	2	3	1	60	4	5	5	1	1	1	12	2	1
1666	2019	2	3	3	28	3	1	4	1	1	1	12	2	1
1667	2019	2	3	1	14	2	6	7	1	1	1	12	2	1
1668	2019	2	3	5	4	1	2	4	1	1	1	12	2	1
1669	2019	2	3	5	7	1	1	5	1	1	1	12	2	1
1670	2019	2	3	2	17	3	5	5	1	1	1	12	2	1
1671	2019	2	3	1	15	3	6	5	1	1	1	12	2	1
1672	2019	2	3	3	12	2	4	7	1	1	1	12	2	1
1673	2019	2	3	3	30	3	6	4	1	1	1	12	2	1
1674	2019	2	3	1	30	3	1	5	1	1	1	12	2	1
1675	2019	2	3	3	7	1	5	6	1	1	1	12	2	1
1676	2019	2	3	4	7	1	7	3	1	1	1	12	2	1
1677	2019	2	3	3	12	2	6	7	1	1	1	12	2	1
1678	2019	2	3	4	12	2	4	7	1	1	1	12	2	1
1679	2019	2	3	3	26	3	4	6	1	1	1	12	2	1
1680	2019	2	3	3	14	2	1	5	1	1	1	4	2	1
1681	2019	2	3	3	7	1	3	4	1	1	1	1	2	1
1682	2019	2	3	5	10	2	1	7	1	1	1	1	2	1
1683	2019	2	3	1	30	3	2	6	1	1	1	1	2	1
1684	2019	2	3	1	11	2	5	3	1	1	1	1	2	1
1685	2019	2	3	4	4	1	2	6	1	1	1	3	2	1
1686	2019	2	3	2	30	3	1	2	1	1	1	3	2	1
1687	2019	2	3	3	7	1	5	4	2	1	1	2	2	1
1688	2019	2	3	4	14	2	6	3	1	1	1	12	2	5
1689	2019	2	3	2	15	3	1	5	2	1	1	3	2	5
1690	2019	2	3	4	43	4	5	3	2	1	1	3	2	5
1691	2019	2	3	1	6	1	1	3	1	1	1	3	2	5
1692	2019	2	3	1	11	2	4	4	1	1	1	3	2	5
1693	2019	2	3	3	21	3	2	6	1	1	1	2	2	6
1694	2019	2	3	5	42	4	1	4	1	1	1	2	2	6
1695	2019	2	3	1	30	3	3	6	1	1	1	2	2	6
1696	2019	2	3	1	25	3	1	4	2	1	1	2	2	7
1697	2019	2	3	2	10	2	5	3	2	1	1	2	2	7
1698	2019	2	3	1	6	1	5	4	1	1	1	2	2	7
1699	2019	2	3	1	14	2	1	3	1	1	1	12	2	8
1700	2019	2	3	1	60	4	4	6	1	1	1	2	3	9
1701	2019	2	3	4	90	4	7	4	1	1	1	2	3
1702	2019	2	3	1	46	4	4	5	1	1	1	2	3
1703	2019	2	3	2	30	3	1	6	1	1	1	12	4	1
1704	2019	2	3	2	150	4	5	8	1	1	1	12	4	1
1705	2019	2	3	2	10	2	5	3	1	1	1	12	4	2
1706	2019	2	3	1	60	4	2	5	1	1	1	12	4	2
1707	2019	2	3	4	30	3	6	3	1	1	1	12	4	2
1708	2019	2	3	1	21	3	2	5	1	1	1	4	4	2
1709	2019	2	3	3	14	2	5	3	1	1	1	1	4	2
1710	2019	2	3	3	7	1	5	5	1	1	1	1	4	2
1711	2019	2	3	4	14	2	4	5	1	1	1	2	4	3
1712	2019	2	3	3	14	2	2	8	1	1	1	12	4
1713	2019	2	3	5	14	2	3	5	1	1	1	12	4
1714	2019	2	3	2	7	1	5	2	1	1	1	3	5	1
1715	2019	2	3	4	11	2	2	4	1	1	1	3	5	1
1716	2019	2	3	4	9	2	2	4	2	1	1	3	5	2
1717	2019	2	3	5	5	1	7	3	2	1	1	3	5	2
1718	2019	2	3	4	6	1	4	4	2	1	1	3	5	2
1719	2019	2	3	3	15	3	3	4	1	1	1	3	5	2
1720	2019	2	3	2	30	3	5	6	1	1	1	12	6	2
1721	2019	2	3	1	14	2	3	4	1	1	1	12	6	2
1722	2019	2	3	4	6	1	1	4	1	1	1	12	6	2
1723	2019	2	3	1	30	3	3	7	1	1	1	12	6	2
1724	2019	2	3	5	14	2	1	4	1	1	1	2	6	9
1725	2019	2	3	2	5	1	6	4	2	1	1	2	7	2
1726	2019	2	3	3	11	2	6	5	2	1	1	2	7	6
1727	2019	2	3	5	14	2	2	5	2	1	1	2	9	7
1728	2019	2	3	1	11	2	6	3	1	1	1	12		1
1729	2019	2	3	1	14	2	2	5	2	1	1	2		2
1730	2019	2	3	5	30	3	1	6	1	1	1	12
1731	2019	2	4	2	9	2	3	3	2	1	1	12	1	2
1732	2019	2	4	2	30	3	3	6	1	1	1	12	1	2
1733	2019	2	4	5	12	2	2	2	1	1	1	12	1	2
1734	2019	2	4	3	12	2	4	6	1	1	1	12	1	2
1735	2019	2	4	4	14	2	1	4	1	1	1	12	1	2
1736	2019	2	4	3	30	3	3	4	1	1	1	12	1	2
1737	2019	2	4	1	14	2	5	4	1	1	1	12	1	2
1738	2019	2	4	1	10	2	6	5	1	1	1	12	1	2
1739	2019	2	4	1	7	1	1	4	1	1	1	12	1	2
1740	2019	2	4	1	7	1	1	4	1	1	1	12	1	2
1741	2019	2	4	4	84	4	1	5	1	1	1	12	1	2
1742	2019	2	4	1	60	4	1	4	1	1	1	12	1	2
1743	2019	2	4	2	7	1	6	5	1	1	1	12	1	2
1744	2019	2	4	2	28	3	7	6	1	1	1	12	1	2
1745	2019	2	4	1	60	4	4	5	1	1	1	12	1	2
1746	2019	2	4	4	21	3	3	4	1	1	1	12	1	2
1747	2019	2	4	5	210	4	1	4	1	1	1	12	1	2
1748	2019	2	4	4	30	3	5	4	1	1	1	12	1	2
1749	2019	2	4	4	30	3	4	3	1	1	1	12	1	2
1750	2019	2	4	2	10	2	2	5	1	1	1	12	1	2
1751	2019	2	4	4	60	4	6	4	1	1	1	12	1	2
1752	2019	2	4	1	30	3	1	3	1	1	1	12	1	2
1753	2019	2	4	5	90	4	7	5	1	1	1	4	1	2
1754	2019	2	4	2	14	2	4	2	1	1	1	4	1	2
1755	2019	2	4	1	60	4	5	6	1	1	1	4	1	2
1756	2019	2	4	5	60	4	5	4	1	1	1	1	1	2
1757	2019	2	4	2	30	3	4	3	1	1	1	1	1	2
1758	2019	2	4	3	30	3	2	6	1	1	1	1	1	2
1759	2019	2	4	2	7	1	1	3	1	1	1	1	1	2
1760	2019	2	4	1	14	2	7	3	1	1	1	1	1	2
1761	2019	2	4	1	14	2	4	6	1	1	1	2	1	2
1762	2019	2	4	5	5	1	1	4	1	1	1	2	1	2
1763	2019	2	4	2	17	3	3	4	1	1	1	2	1	2
1764	2019	2	4	2	28	3	6	4	2	1	1	2	1	3
1765	2019	2	4	4	10	2	5	6	1	1	1	3	1	5
1766	2019	2	4	2	10	2	4	7	2	1	1	12	2	1
1767	2019	2	4	4	14	2	1	3	2	1	1	12	2	1
1768	2019	2	4	2	14	2	4	4	2	1	1	12	2	1
1769	2019	2	4	5	12	2	2	5	2	1	1	12	2	1
1770	2019	2	4	4	4	1	4	6	2	1	1	12	2	1
1771	2019	2	4	1	12	2	2	7	1	1	1	12	2	1
1772	2019	2	4	1	14	2	6	3	1	1	1	12	2	1
1773	2019	2	4	4	4	1	5	6	1	1	1	12	2	1
1774	2019	2	4	1	14	2	6	5	1	1	1	12	2	1
1775	2019	2	4	1	28	3	2	6	1	1	1	12	2	1
1776	2019	2	4	1	21	3	6	4	1	1	1	12	2	1
1777	2019	2	4	1	45	4	6	5	1	1	1	12	2	1
1778	2019	2	4	4	45	4	4	6	1	1	1	12	2	1
1779	2019	2	4	1	81	4	2	3	1	1	1	12	2	1
1780	2019	2	4	5	30	3	6	4	1	1	1	12	2	1
1781	2019	2	4	5	20	3	2	4	1	1	1	12	2	1
1782	2019	2	4	3	6	1	4	4	1	1	1	12	2	1
1783	2019	2	4	1	26	3	4	5	1	1	1	12	2	1
1784	2019	2	4	1	49	4	3	7	1	1	1	12	2	1
1785	2019	2	4	2	14	2	2	6	1	1	1	12	2	1
1786	2019	2	4	1	8	2	2	5	1	1	1	12	2	1
1787	2019	2	4	5	30	3	4	7	1	1	1	12	2	1
1788	2019	2	4	1	30	3	6	7	1	1	1	1	2	1
1789	2019	2	4	2	60	4	3	4	1	1	1	2	2	1
1790	2019	2	4	2	10	2	3	4	2	1	1	2	2	3
1791	2019	2	4	5	56	4	2	6	1	1	1	12	2	4
1792	2019	2	4	5	5	1	1	3	2	1	1	3	2	5
1793	2019	2	4	4	20	3	1	3	1	1	1	3	2	5
1794	2019	2	4	5	180	4	5	7	1	1	1	3	2	5
1795	2019	2	4	3	8	2	7	4	1	1	1	3	2	5
1796	2019	2	4	1	5	1	2	4	1	1	1	12	2	6
1797	2019	2	4	3	21	3	6	5	1	1	1	12	2	6
1798	2019	2	4	2	60	4	4	6	1	1	1	2	2	6
1799	2019	2	4	2	21	3	1	4	1	1	1	2	2	6
1800	2019	2	4	2	14	2	1	5	1	1	1	2	2	6
1801	2019	2	4	1	7	1	4	4	1	1	1	12	2	7
1802	2019	2	4	5	60	4	3	4	2	1	1	2	2	7
1803	2019	2	4	5	13	2	2	4	1	1	1	2	2
1804	2019	2	4	5	7	1	4	4	1	1	1	2	3	6
1805	2019	2	4	5	11	2	1	6	2	1	1	2	3	9
1806	2019	2	4	5	21	3	7	4	2	1	1	12	4	1
1807	2019	2	4	5	56	4	2	8	2	1	1	12	4	1
1808	2019	2	4	5	14	2	6	3	2	1	1	12	4	1
1809	2019	2	4	5	90	4	4	8	1	1	1	12	4	1
1810	2019	2	4	2	120	4	1	4	1	1	1	12	4	1
1811	2019	2	4	3	90	4	3	2	1	1	1	12	4	1
1812	2019	2	4	5	69	4	5	2	2	1	1	12	4	2
1813	2019	2	4	2	5	1	2	3	1	1	1	12	4	2
1814	2019	2	4	5	30	3	3	4	1	1	1	12	4
1815	2019	2	4	1	7	1	1	6	2	1	1	3	5	2
1816	2019	2	4	4	60	4	5	7	1	1	1	3	5	2
1817	2019	2	4	1	30	3	4	7	1	1	1	3	5	2
1818	2019	2	4	3	28	3	2	4	1	1	1	12	6	1
1819	2019	2	4	2	30	3	4	6	1	1	1	12	6	1
1820	2019	2	4	3	30	3	2	4	1	1	1	9	6	2
1821	2019	2	4	2	10	2	6	6	1	1	1	3	6	2
1822	2019	2	4	1	30	3	1	4	1	1	1	2	6	3
1823	2019	2	4	1	25	3	4	6	1	1	1	9	8
1824	2019	2	4	5	9	2	6	4	1	1	1	2	9	1
1825	2019	2	4	4	9	2	6	5	1	1	1	12		1
1826	2019	2	4	1	5	1	5	4	1	1	1	12		2
1827	2019	2	4	4	14	2	1	4	2	1	1	2		3
1828	2019	2	4	2	28	3	4	4	2	1	1	2		6
1829	2019	2	4	1	7	1	1	4	1	1	1	12
1830	2019	2	4	5	10	2	4	4	1	1	1	12
1831	2019	2	5	2	10	2	2	4	2	1	1	12	1	2
1832	2019	2	5	2	37	4	3	3	1	1	1	12	1	2
1833	2019	2	5	4	30	3	1	3	1	1	1	12	1	2
1834	2019	2	5	5	30	3	3	4	1	1	1	12	1	2
1835	2019	2	5	3	50	4	7	3	1	1	1	12	1	2
1836	2019	2	5	4	35	4	7	3	1	1	1	12	1	2
1837	2019	2	5	5	7	1	7	3	1	1	1	12	1	2
1838	2019	2	5	1	60	4	1	6	1	1	1	12	1	2
1839	2019	2	5	5	20	3	7	5	1	1	1	12	1	2
1840	2019	2	5	4	56	4	2	2	1	1	1	12	1	2
1841	2019	2	5	5	30	3	5	4	1	1	1	12	1	2
1842	2019	2	5	5	90	4	2	6	1	1	1	12	1	2
1843	2019	2	5	1	7	1	6	6	1	1	1	12	1	2
1844	2019	2	5	5	60	4	6	4	1	1	1	12	1	2
1845	2019	2	5	4	30	3	2	4	1	1	1	12	1	2
1846	2019	2	5	4	30	3	5	3	1	1	1	12	1	2
1847	2019	2	5	3	30	3	5	4	1	1	1	12	1	2
1848	2019	2	5	2	42	4	7	3	1	1	1	1	1	2
1849	2019	2	5	4	4	1	2	4	1	1	1	3	1	2
1850	2019	2	5	4	7	1	6	5	1	1	1	2	1	2
1851	2019	2	5	1	90	4	7	2	1	1	1	3	1	5
1852	2019	2	5	1	90	4	4	4	2	1	1	12	2	1
1853	2019	2	5	5	14	2	1	7	1	1	1	12	2	1
1854	2019	2	5	4	10	2	3	6	1	1	1	12	2	1
1855	2019	2	5	2	10	2	2	4	1	1	1	12	2	1
1856	2019	2	5	1	90	4	7	7	1	1	1	12	2	1
1857	2019	2	5	4	60	4	1	3	1	1	1	12	2	1
1858	2019	2	5	2	60	4	4	3	1	1	1	12	2	1
1859	2019	2	5	2	25	3	1	6	1	1	1	12	2	1
1860	2019	2	5	1	90	4	4	8	1	1	1	12	2	1
1861	2019	2	5	5	30	3	4	5	1	1	1	12	2	1
1862	2019	2	5	4	60	4	6	6	1	1	1	12	2	1
1863	2019	2	5	1	14	2	1	3	1	1	1	10	2	1
1864	2019	2	5	4	90	4	4	5	2	1	1	1	2	1
1865	2019	2	5	1	30	3	1	4	1	1	1	2	2	1
1866	2019	2	5	5	4	1	6	6	2	1	1	12	2	4
1867	2019	2	5	5	30	3	4	4	2	1	1	3	2	5
1868	2019	2	5	5	60	4	4	5	1	1	1	3	2	5
1869	2019	2	5	4	20	3	1	4	1	1	1	3	2	5
1870	2019	2	5	4	30	3	3	5	2	1	1	2	2	6
1871	2019	2	5	1	40	4	3	4	1	1	1	2	2	6
1872	2019	2	5	5	30	3	2	4	2	1	1	2	2	7
1873	2019	2	5	4	60	4	6	5	1	1	1	2	3	6
1874	2019	2	5	1	14	2	4	5	1	1	1	2	3
1875	2019	2	5	4	120	4	1	3	1	1	1	12	4	1
1876	2019	2	5	3	30	3	5	8	1	1	1	12	4	1
1877	2019	2	5	3	90	4	4	6	1	1	1	12	4	1
1878	2019	2	5	4	60	4	6	6	1	1	1	12	4	1
1879	2019	2	5	1	60	4	5	8	1	1	1	12	4	1
1880	2019	2	5	5	90	4	5	4	1	1	1	12	4	1
1881	2019	2	5	5	7	1	7	4	1	1	1	12	4	1
1882	2019	2	5	5	150	4	5	4	1	1	1	12	4	1
1883	2019	2	5	2	78	4	2	3	1	1	1	12	4	1
1884	2019	2	5	5	5	1	4	3	2	1	1	12	4	2
1885	2019	2	5	5	70	4	4	5	1	1	1	12	4	2
1886	2019	2	5	2	30	3	4	1	1	1	1	12	4	2
1887	2019	2	5	1	180	4	6	4	1	1	1	3	4	2
1888	2019	2	5	5	120	4	4	4	1	1	1	2	4	2
1889	2019	2	5	2	90	4	6	2	1	1	1	3	4	5
1890	2019	2	5	2	90	4	1	5	1	1	1	3	4	5
1891	2019	2	5	5	30	3	5	3	1	1	1	12	4	6
1892	2019	2	5	4	60	4	6	4	1	1	1	3	5	1
1893	2019	2	5	3	60	4	1	3	1	1	1	3	5	1
1894	2019	2	5	4	7	1	6	5	1	1	1	3	5	2
1895	2019	2	5	4	60	4	4	4	1	1	1	3	5	2
1896	2019	2	5	5	21	3	6	4	1	1	1	3	5	2
1897	2019	2	5	4	60	4	1	3	1	1	1	3	5	2
1898	2019	2	5	5	30	3	2	5	1	1	1	12	6	2
1899	2019	2	5	5	30	3	1	5	1	1	1	2	6	2
1900	2019	2	5	3	60	4	3	4	1	1	1	2	6	3
1901	2019	2	5	2	60	4	4	4	2	1	1	12	7	2
1902	2019	2	5	2	30	3	6	4	2	1	1	12
1903	2019	2	5	1	30	3	4	4	1	1	1	3
1904	2019	1	1	4	30	3	4	5	1	1	2	4
1905	2019	1	1	1	7	1	1	7	1	1	2	4
1906	2019	1	1	3	14	2	5	6	1	1	2	4
1907	2019	1	1	1	14	2	4	2	1	1	2	4
1908	2019	1	1	3	5	1	2	3	1	1	2	4
1909	2019	1	1	2	14	2	2	7	1	1	2	4
1910	2019	1	1	2	10	2	4	6	1	1	2	4
1911	2019	1	1	1	8	2	5	4	1	1	2	10
1912	2019	1	1	3	90	4	5	5	1	1	2	10
1913	2019	1	1	2	18	3	3	7	1	1	2	6
1914	2019	1	1	1	4	1	5	3	1	1	2	6
1915	2019	1	1	3	5	1	2	3	1	1	2	1
1916	2019	1	1	1	30	3	1	6	1	1	2	9
1917	2019	1	1	1	14	2	1	4	1	1	2	12
1918	2019	1	1	4	14	2	4	6	1	1	2	5
1919	2019	1	1	1	20	3	3	7	1	1	2	3
1920	2019	1	1	2	14	2	3	3	1	1	2	3
1921	2019	1	1	2	6	1	2	4	1	1	2	3
1922	2019	1	1	4	56	4	5	5	1	1	2	3
1923	2019	1	1	3	5	1	7	6	1	1	2	3
1924	2019	1	1	2	12	2	5	4	1	1	2	3
1925	2019	1	1	3	10	2	2	5	1	1	2	3
1926	2019	1	1	3	4	1	2	4	1	1	2	2
1927	2019	1	1	4	18	3	2	4	1	1	2	2
1928	2019	1	1	4	5	1	4	4	2	1	2	2
1929	2019	1	1	2	17	3	3	3	1	1	2	12
1930	2019	1	1	4	16	3	5	4	1	1	2	5
1931	2019	1	1	2	16	3	5	6	1	1	2	11
1932	2019	1	1	2	7	1	6	5	1	1	2	11
1933	2019	1	2	1	21	3	1	5	2	1	2	12
1934	2019	1	2	4	7	1	4	4	1	1	2	12
1935	2019	1	2	4	30	3	4	3	1	1	2	10
1936	2019	1	2	1	60	4	5	8	1	1	2	4
1937	2019	1	2	2	7	1	7	4	1	1	2	4
1938	2019	1	2	4	21	3	4	3	1	1	2	4
1939	2019	1	2	4	7	1	2	7	1	1	2	4
1940	2019	1	2	2	7	1	5	7	1	1	2	4
1941	2019	1	2	3	90	4	5	8	1	1	2	4
1942	2019	1	2	4	8	2	1	2	1	1	2	4
1943	2019	1	2	5	10	2	5	4	1	1	2	4
1944	2019	1	2	4	11	2	5	5	1	1	2	4
1945	2019	1	2	4	5	1	7	8	1	1	2	4
1946	2019	1	2	5	30	3	4	4	1	1	2	10
1947	2019	1	2	4	14	2	1	4	1	1	2	10
1948	2019	1	2	4	15	3	2	4	1	1	2	10
1949	2019	1	2	4	9	2	6	4	1	1	2	6
1950	2019	1	2	3	14	2	5	3	1	1	2	9
1951	2019	1	2	5	6	1	6	1	1	1	2	5
1952	2019	1	2	5	60	4	1	2	1	1	2	5
1953	2019	1	2	1	30	3	7	4	1	1	2	5
1954	2019	1	2	4	9	2	2	4	1	1	2	5
1955	2019	1	2	1	15	3	4	6	1	1	2	5
1956	2019	1	2	4	60	4	7	5	1	1	2	7
1957	2019	1	2	5	6	1	4	4	1	1	2	7
1958	2019	1	2	2	5	1	4	3	1	1	2	3
1959	2019	1	2	2	60	4	5	2	1	1	2	3
1960	2019	1	2	3	8	2	3	5	1	1	2	3
1961	2019	1	2	3	30	3	7	4	1	1	2	3
1962	2019	1	2	3	30	3	3	7	1	1	2	3
1963	2019	1	2	4	120	4	2	2	1	1	2	3
1964	2019	1	2	1	7	1	1	5	1	1	2	3
1965	2019	1	2	3	8	2	1	4	2	1	2	2
1966	2019	1	2	2	14	2	6	5	1	1	2	2
1967	2019	1	2	5	10	2	2	5	1	1	2	2
1968	2019	1	2	4	8	2	3	4	1	1	2	2
1969	2019	1	2	2	7	1	5	4	1	1	2	2
1970	2019	1	2	5	30	3	4	4	1	1	2	2
1971	2019	1	2	5	10	2	1	4	1	1	2	2
1972	2019	1	2	2	14	2	1	3	1	1	2	2
1973	2019	1	2	5	5	1	5	5	1	1	2	2
1974	2019	1	2	4	7	1	2	4	1	1	2	2
1975	2019	1	2	2	4	1	1	4	1	1	2	2
1976	2019	1	2	5	14	2	3	4	1	1	2	12
1977	2019	1	2	3	30	3	4	4	1	1	2	12
1978	2019	1	2	1	20	3	7	7	1	1	2	5
1979	2019	1	2	5	7	1	3	4	1	1	2	5
1980	2019	1	2	3	90	4	6	7	1	1	2	5
1981	2019	1	2	1	6	1	1	3	1	1	2	5
1982	2019	1	2	2	31	4	4	6	1	1	2	11
1983	2019	1	2	5	4	1	5	2	1	1	2	8
1984	2019	1	2	4	9	2	5	5	1	1	2	8
1985	2019	1	2	4	25	3	2	8	1	1	2	7
1986	2019	1	3	5	150	4	5	7	1	1	2	12
1987	2019	1	3	3	14	2	2	2	1	1	2	4
1988	2019	1	3	1	30	3	2	6	1	1	2	4
1989	2019	1	3	5	60	4	4	5	1	1	2	4
1990	2019	1	3	1	10	2	4	7	1	1	2	4
1991	2019	1	3	4	11	2	1	5	1	1	2	4
1992	2019	1	3	5	5	1	7	4	1	1	2	4
1993	2019	1	3	5	15	3	2	7	1	1	2	4
1994	2019	1	3	2	30	3	7	4	1	1	2	10
1995	2019	1	3	4	7	1	2	4	1	1	2	10
1996	2019	1	3	5	14	2	6	6	1	1	2	6
1997	2019	1	3	4	14	2	7	3	1	1	2	1
1998	2019	1	3	3	4	1	7	5	2	1	2	5
1999	2019	1	3	2	7	1	7	4	1	1	2	5
[truncated: 723 more rows]

## Sheet: 2 Data_correspondence analysis
ID	Facility_assistance_types	Caregiving_situations	Low_back_pain
1	1	1	57
2	1	2	213
3	1	3	149
4	1	4	16
5	1	5	0
6	1	6	0
7	1	7	0
8	1	8	0
9	1	9	14
10	1	10	3
11	1	11	0
12	1	12	723
13	2	1	28
14	2	2	195
15	2	3	153
16	2	4	125
17	2	5	101
18	2	6	30
19	2	7	60
20	2	8	25
21	2	9	25
22	2	10	59
23	2	11	147
24	2	12	83
25	3	1	8
26	3	2	49
27	3	3	20
28	3	4	5
29	3	5	0
30	3	6	0
31	3	7	0
32	3	8	0
33	3	9	0
34	3	10	16
35	3	11	0
36	3	12	140
37	4	1	10
38	4	2	31
39	4	3	14
40	4	4	60
41	4	5	71
42	4	6	8
43	4	7	9
44	4	8	1
45	4	9	3
46	4	10	53
47	4	11	3
48	4	12	15

## Sheet: 3 Data_cluster analysis
ID	x_axis	y_axis
1	-0.815	0.026
2	0.771	-0.503
3	-0.673	0.325
4	1.161	1.477
5	-0.262	0.141
6	-0.06	-0.192
7	-0.003	-0.416
8	1.054	0.411
9	1.353	0.958
10	1.238	-0.263
11	1.193	-0.746
12	1.14	-1.301
13	0.392	-0.564
14	1.039	1.253
15	1.13	-1.412
16	-0.909	0.142
